# Supplementary material for: Targetable Brg1‐CXCL14 axis contributes to alcoholic liver injury by driving neutrophil trafficking
Source: EMBO Mol Med. 2023 Feb 1;15(3):e16592. doi: 10.15252/emmm.202216592 (PMC9994483; doi:10.15252/emmm.202216592)
Supplement: Supplementary file 2 — Source Data for Appendix [file EMMM-15-e16592-s004.zip]

Archive with 85 entries (54 files):
- Appendix/
- Appendix/Figure S1/
- Appendix/Figure S1/Fig.S1A.xls
- Appendix/Figure S1/Fig.S1B.xls
- Appendix/Figure S1/Fig.S1C.xls
- Appendix/Figure S1/Fig.S1D.xls
- Appendix/Figure S10/
- Appendix/Figure S10/Fig.S10A.xlsx
- Appendix/Figure S10/Fig.S10B.xlsx
- Appendix/Figure S11/
- Appendix/Figure S11/Fig.S11B.xlsx
- Appendix/Figure S12/
- Appendix/Figure S12/Fig.S12A.xlsx
- Appendix/Figure S12/Fig.S12B.xlsx
- Appendix/Figure S13/
- Appendix/Figure S13/Figure S13.xls
- Appendix/Figure S14/
- Appendix/Figure S14/Fig.S14A.xlsx
- Appendix/Figure S14/Fig.S14B.xlsx
- Appendix/Figure S15/
- Appendix/Figure S15/Fig.S15A.xlsx
- Appendix/Figure S15/Fig.S15B.xlsx
- Appendix/Figure S16/
- Appendix/Figure S16/1.jpg
- Appendix/Figure S16/2.jpg
- Appendix/Figure S16/3.jpg
- Appendix/Figure S16/4.jpg
- Appendix/Figure S17/
- Appendix/Figure S17/Fig.S17A/
- Appendix/Figure S17/Fig.S17A/Primary murine hepatocyte PFI-3/
- Appendix/Figure S17/Fig.S17A/Primary murine hepatocyte PFI-3/1.jpg
- Appendix/Figure S17/Fig.S17A/Primary murine hepatocyte PFI-3/2.jpg
- Appendix/Figure S17/Fig.S17A/Primary murine hepatocyte PFI-3/3.jpg
- Appendix/Figure S17/Fig.S17B/
- Appendix/Figure S17/Fig.S17B/HepaRG PFI-3/
- Appendix/Figure S17/Fig.S17B/HepaRG PFI-3/1.jpg
- Appendix/Figure S17/Fig.S17B/HepaRG PFI-3/2.jpg
- Appendix/Figure S17/Fig.S17B/HepaRG PFI-3/3.jpg
- Appendix/Figure S18/
- Appendix/Figure S18/Fig.S18A/
- Appendix/Figure S18/Fig.S18A/Primary murine hepatocyte AMD3100/
- Appendix/Figure S18/Fig.S18A/Primary murine hepatocyte AMD3100/1.jpg
- Appendix/Figure S18/Fig.S18A/Primary murine hepatocyte AMD3100/2.jpg
- Appendix/Figure S18/Fig.S18A/Primary murine hepatocyte AMD3100/3.jpg
- Appendix/Figure S18/Fig.S18B/
- Appendix/Figure S18/Fig.S18B/HepaRG AMD3100/
- Appendix/Figure S18/Fig.S18B/HepaRG AMD3100/1.jpg
- Appendix/Figure S18/Fig.S18B/HepaRG AMD3100/2.jpg
- Appendix/Figure S18/Fig.S18B/HepaRG AMD3100/3.jpg
- Appendix/Figure S19/
- Appendix/Figure S19/Fig.S19A.xls
- Appendix/Figure S19/Fig.S19B/
- Appendix/Figure S19/Fig.S19B/Primary murine hepatocyte siCxcl12/
- Appendix/Figure S19/Fig.S19B/Primary murine hepatocyte siCxcl12/1.jpg
- Appendix/Figure S19/Fig.S19B/Primary murine hepatocyte siCxcl12/2.jpg
- Appendix/Figure S19/Fig.S19B/Primary murine hepatocyte siCxcl12/3.jpg
- Appendix/Figure S19/Fig.S19B/Primary murine hepatocyte siCxcl12/4.jpg
- Appendix/Figure S20/
- Appendix/Figure S20/Fig.S20.xlsx
- Appendix/Figure S3/
- Appendix/Figure S3/Fig.S3A-S3E.xlsx
- Appendix/Figure S4/
- Appendix/Figure S4/Fig.S4A.xlsx
- Appendix/Figure S4/Fig.S4B.xlsx
- Appendix/Figure S5/
- Appendix/Figure S5/Fig.S5A.xlsx
- Appendix/Figure S5/Fig.S5C.xlsx
- Appendix/Figure S6/
- Appendix/Figure S6/Fig.S3A.xlsx
- Appendix/Figure S6/Fig.S3B.xlsx
- Appendix/Figure S6/Fig.S3C.xlsx
- Appendix/Figure S7/
- Appendix/Figure S7/1.jpg
- Appendix/Figure S7/2.jpg
- Appendix/Figure S7/3.jpg
- Appendix/Figure S7/4.jpg
- Appendix/Figure S8/
- Appendix/Figure S8/HepaRG siBRG1/
- Appendix/Figure S8/HepaRG siBRG1/1.jpg
- Appendix/Figure S8/HepaRG siBRG1/2.jpg
- Appendix/Figure S8/HepaRG siBRG1/3.jpg
- Appendix/Figure S8/HepaRG siBRG1/4.jpg
- Appendix/Figure S9/
- Appendix/Figure S9/1.jpg
- Appendix/Figure S9/2.jpg
