# Supplementary material for: Targetable Brg1‐CXCL14 axis contributes to alcoholic liver injury by driving neutrophil trafficking
Source: EMBO Mol Med. 2023 Feb 1;15(3):e16592. doi: 10.15252/emmm.202216592 (PMC9994483; doi:10.15252/emmm.202216592)
Supplement: Supplementary file 2 — Source Data for Appendix [file EMMM-15-e16592-s004.zip › Appendix/Figure S1/Fig.S1A.xls]

## Sheet: Sheet1
sample ID	raw luc	protein	GFP	normalized	ratio	average	SD
-2000	2329	23.3713	3536.85	0.0281754	1.11299	0.992522	0.124381
	1964	26.6474	3367.52	0.0218865	0.86457
	2291	25.7539	3514.03	0.0253149	1
EtOH	6575	27.5408	3447.36	0.0692519	2.73562	2.98728	0.26352
	6172	22.6268	3634.17	0.0750583	2.96498
	7348	25.3072	3516.95	0.082558	3.26124
-1500	1789	23.5202	3556.18	0.0213887	0.844906	0.884623	0.051299
	2165	28.7321	3435.45	0.0219334	0.866422
	1984	23.967	3469.38	0.0238604	0.942541
EtOH	5932	23.818	3503.15	0.0710945	2.8084	3.02935	0.408358
	6361	26.9452	3355.59	0.0703518	2.77906
	6425	19.6485	3690.01	0.0886168	3.50057
-1000	1896	26.6474	3439.55	0.0206863	0.817157	0.996934	0.225524
	2234	21.5844	3270.87	0.0316432	1.24998
	1750	22.3289	3351.82	0.0233824	0.923662
EtOH	2382	20.2442	3417.15	0.0344332	1.3602	1.24043	0.303174
	2565	19.7974	3492.52	0.0370971	1.46542
	2183	27.6898	3477.06	0.0226737	0.895665
-500	1946	23.2224	3508.62	0.0238836	0.943459	1.0785	0.158899
	1921	22.7757	3208.41	0.0262885	1.03846
	2327	21.7333	3373.94	0.0317347	1.25359
EtOH	2134	19.4996	3743.72	0.0292325	1.15475	1.29519	0.132736
	2203	18.6061	3564.25	0.0332193	1.31224
	1982	17.5637	3142.37	0.0359111	1.41858
