# Supplementary material for: Targetable Brg1‐CXCL14 axis contributes to alcoholic liver injury by driving neutrophil trafficking
Source: EMBO Mol Med. 2023 Feb 1;15(3):e16592. doi: 10.15252/emmm.202216592 (PMC9994483; doi:10.15252/emmm.202216592)
Supplement: Supplementary file 2 — Source Data for Appendix [file EMMM-15-e16592-s004.zip › Appendix/Figure S1/Fig.S1B.xls]

## Sheet: Sheet1
sample ID	raw luc	protein	GFP	normalized	ratio	average	SD
WT	1632	26.2006	3218.34	0.0193542	1.00022	0.958277	0.0827402
	1874	29.3278	3264.23	0.0195753	1.01165
	1656	30.0724	3297.76	0.0166984	0.862964
EtOH	5408	31.7104	3317.09	0.0514136	2.65703	2.8257	0.187525
	4961	26.0517	3250.49	0.0585847	3.02763
	4773	27.243	3242.45	0.0540335	2.79243
MT	1905	25.0093	3236.12	0.0235379	1.21643	1.02366	0.167709
	1773	29.7745	3262.55	0.0182518	0.943248
	1633	29.3278	3157.68	0.0176335	0.911292
EtOH	1454	24.5626	3287.74	0.018005	0.93049	0.924223	0.0495062
	1525	25.605	3530.26	0.0168709	0.871882
	1680	26.6474	3357.91	0.0187753	0.970297
