# Supplementary material for: Targetable Brg1‐CXCL14 axis contributes to alcoholic liver injury by driving neutrophil trafficking
Source: EMBO Mol Med. 2023 Feb 1;15(3):e16592. doi: 10.15252/emmm.202216592 (PMC9994483; doi:10.15252/emmm.202216592)
Supplement: Supplementary file 2 — Source Data for Appendix [file EMMM-15-e16592-s004.zip › Appendix/Figure S1/Fig.S1C.xls]

## Sheet: Sheet1
Real-time PCR performed Sept 4 2017
Samples prepared Sept 4 2017
1. Smarca4 mRNA
sample ID	ct target	ct 18s	dct	ddct	ratio	average	SD
SCR	25.73	5.94	19.79	1.73	0.301452	0.327371	0.0224775
	25.85	6.23	19.62	1.56	0.339151
	25.76	6.15	19.61	1.55	0.34151
SCR EtOH	24.34	6.38	17.96	-0.1	1.07177	1.02162	0.0435696
	24.09	6.02	18.07	0.01	0.993092
	24.22	6.16	18.06	0	1
siE2f1#1 EtOH	24.99	5.94	19.05	0.99	0.503478	0.589197	0.0850769
	25.15	6.33	18.82	0.76	0.590496
	24.98	6.35	18.63	0.57	0.673617
siE2f1#2 EtOH	25.11	6.21	18.9	0.84	0.558644	0.562758	0.0508825
	25.49	6.47	19.02	0.96	0.514057
	25.25	6.49	18.76	0.7	0.615572
