# Supplementary material for: Targetable Brg1‐CXCL14 axis contributes to alcoholic liver injury by driving neutrophil trafficking
Source: EMBO Mol Med. 2023 Feb 1;15(3):e16592. doi: 10.15252/emmm.202216592 (PMC9994483; doi:10.15252/emmm.202216592)
Supplement: Supplementary file 2 — Source Data for Appendix [file EMMM-15-e16592-s004.zip › Appendix/Figure S1/Fig.S1D.xls]

## Sheet: Sheet1
Real-time PCR performed Oct 15 2021
Samples prepared Oct 15 2021
WT hepatocyte
1. Smarca4 promoter
sample ID	ct target	dct	ratio	average	SD
0h input	25.12	25.255
	25.39
0h E2F1	32.28	7.025	0.0767829	0.0689473	0.00691914
	32.49	7.235	0.0663816
	32.55	7.295	0.0636775
0h IgG	32.61	7.355	0.0610836	0.0556227	0.00710184
	32.68	7.425	0.0581905
	32.97	7.715	0.0475942
1h input	24.88	24.905
	24.93
1h E2F1	29.91	5.005	0.311419	0.26177	0.0436271
	30.35	5.445	0.229558
	30.26	5.355	0.244334
1h IgG	32.44	7.535	0.0539186	0.0581356	0.00367577
	32.29	7.385	0.0598265
	32.27	7.365	0.0606616
3h input	24.59	24.73
	24.87
3h E2F1	29.77	5.04	0.303955	0.270542	0.0289901
	30.04	5.31	0.252076
	30.02	5.29	0.255594
3h IgG	31.81	7.08	0.0739108	0.0672011	0.00743513
	31.92	7.19	0.0684848
	32.13	7.4	0.0592077
6h input	25.15	25.055
	24.96
6h E2F1	31.34	6.285	0.128241	0.157231	0.0261007
	30.86	5.805	0.178863
	30.98	5.925	0.164588
6h IgG	32.46	7.405	0.0590028	0.0554886	0.00539859
	32.48	7.425	0.0581905
	32.72	7.665	0.0492726
2. Smarca4 intron
sample ID	ct target	dct	ratio	average	SD
0h input	24.11	24.285
	24.46
0h E2F1	31.99	7.705	0.0479252	0.0533197	0.00470791
	31.75	7.465	0.0565993
	31.78	7.495	0.0554345
0h IgG	32.04	7.755	0.0462927	0.0491589	0.00415065
	32.01	7.725	0.0472654
	31.82	7.535	0.0539186
1h input	24.32	24.175
	24.03
1h E2F1	31.66	7.485	0.0558201	0.0522614	0.00520084
	31.69	7.515	0.0546713
	31.93	7.755	0.0462927
1h IgG	31.95	7.775	0.0456554	0.051447	0.00713205
	31.57	7.395	0.0594132
	31.84	7.665	0.0492726
3h input	23.88	23.95
	24.02
3h E2F1	31.27	7.32	0.0625836	0.0523716	0.00884531
	31.67	7.72	0.0474295
	31.68	7.73	0.0471019
3h IgG	31.49	7.54	0.0537321	0.0506672	0.00773812
	31.42	7.47	0.0564035
	31.85	7.9	0.0418662
6h input	24.38	24.445
	24.51
6h E2F1	32.03	7.585	0.052082	0.0469141	0.00518038
	32.35	7.905	0.0417213
	32.18	7.735	0.0469389
6h IgG	32.47	8.025	0.0383914	0.045086	0.00585813
	32.11	7.665	0.0492726
	32.16	7.715	0.0475942
