# Supplementary material for: Targetable Brg1‐CXCL14 axis contributes to alcoholic liver injury by driving neutrophil trafficking
Source: EMBO Mol Med. 2023 Feb 1;15(3):e16592. doi: 10.15252/emmm.202216592 (PMC9994483; doi:10.15252/emmm.202216592)
Supplement: Supplementary file 2 — Source Data for Appendix [file EMMM-15-e16592-s004.zip › Appendix/Figure S10/Fig.S10A.xlsx]

## Sheet: Sheet1
CXCL14 mRNA
sample ID	ct	ct 18s	dct	ddct	ratio	average
NPC pair-fed 1	28.5383	9.37134	19.167	-0.943014	1.92254	1.81902
	28.536	9.20464	19.3314	-0.77863	1.7155
NPC pair-fed 2	29.9799	9.05445	20.9255	0.815477	0.568221	0.550066
	30.0171	8.99632	21.0207	0.910741	0.531912
NPC pair-fed 3	29.9963	9.27932	20.717	0.607029	0.656547	0.640135
	29.8797	9.08865	20.791	0.681022	0.623723
NPC pair-fed 4	28.5807	9.33048	19.2502	-0.859763	1.81474	1.34442
	29.5798	9.27565	20.3041	0.194128	0.874101
NPC pair-fed 5	29.2571	9.54794	19.7092	-0.400789	1.32023	1.23365
	29.475	9.56295	19.912	-0.197965	1.14708
NPC NIAAA 1	28.7242	9.68547	19.0387	-1.0713	2.10132	1.94284
	28.7791	9.5045	19.2746	-0.835399	1.78435
NPC NIAAA 2	30.6937	9.5997	21.094	0.98399	0.505579	0.567409
	30.5835	9.80515	20.7783	0.668321	0.629238
NPC NIAAA 3	29.9747	9.47566	20.499	0.388988	0.763665	0.690499
	29.947	9.14116	20.8059	0.69588	0.617333
NPC NIAAA 4	28.2458	8.86996	19.3759	-0.734143	1.66341	1.34325
	28.7836	8.70651	20.0771	-0.0329454	1.0231
NPC NIAAA 5	27.7109	9.12598	18.585	-1.52505	2.87797	2.53506
	27.934	8.95636	18.9777	-1.13234	2.19215
PC pair-fed 1	27.8808	8.81179	19.069	-0.361007	1.28432	1.17786
	27.9125	8.58195	19.3305	-0.0995023	1.0714
PC pair-fed 2	28.5164	9.04354	19.4728	0.0428489	0.970736	0.857128
	28.9235	9.06592	19.8576	0.427555	0.743521
PC pair-fed 3	28.0813	8.36129	19.72	0.289986	0.81791	0.655847
	28.5758	8.1278	20.448	1.01805	0.493784
PC pair-fed 4	27.3678	8.17764	19.1901	-0.239854	1.18087	1.17213
	27.3901	8.17842	19.2117	-0.21833	1.16339
PC pair-fed 5	28.3433	9.19229	19.151	-0.279016	1.21337	1.33739
	27.9257	9.04304	18.8826	-0.547365	1.46141
PC NIAAA 1	24.8043	9.29142	15.5129	-3.91711	15.1066	14.9902
	24.7388	9.20345	15.5353	-3.8947	14.8738
PC NIAAA 2	25.3746	8.92344	16.4511	-2.97887	7.88366	7.8115
	25.453	8.9752	16.4778	-2.95221	7.73934
PC NIAAA 3	24.982	8.36353	16.6185	-2.81154	7.02031	7.57137
	24.7676	8.35947	16.4081	-3.02191	8.12243
PC NIAAA 4	24.8659	8.93739	15.9285	-3.50146	11.3252	11.3882
	24.7495	8.83696	15.9126	-3.51742	11.4512
PC NIAAA 5	26.5791	9.29036	17.2887	-2.1413	4.4116	10.299
	24.4617	9.04846	15.4133	-4.01672	16.1865
