# Supplementary material for: Targetable Brg1‐CXCL14 axis contributes to alcoholic liver injury by driving neutrophil trafficking
Source: EMBO Mol Med. 2023 Feb 1;15(3):e16592. doi: 10.15252/emmm.202216592 (PMC9994483; doi:10.15252/emmm.202216592)
Supplement: Supplementary file 2 — Source Data for Appendix [file EMMM-15-e16592-s004.zip › Appendix/Figure S10/Fig.S10B.xlsx]

## Sheet: Sheet1
sample ID	OD	Normalized OD	pg/ml
pair-fed PC 1	0.705	0.243	10.8852
pair-fed PC 2	0.749	0.287	12.9461
pair-fed PC 3	0.821	0.359	16.3185
pair-fed PC 4	0.772	0.31	14.0234
pair-fed PC 5	0.843	0.381	17.3489
NIAAA PC 1	1.667	1.205	55.9438
NIAAA PC 2	2.237	1.775	82.6417
NIAAA PC 3	2.594	2.132	99.363
NIAAA PC 4	1.806	1.344	62.4543
NIAAA PC 5	2.092	1.63	75.8501
pair-fed NPC 1	0.557	0.095	3.95316
pair-fed NPC 2	0.719	0.257	11.541
pair-fed NPC 3	0.665	0.203	9.01171
pair-fed NPC 4	0.728	0.266	11.9625
pair-fed NPC 5	0.584	0.122	5.2178
NIAAA NPC 1	0.912	0.45	20.5808
NIAAA NPC 2	0.785	0.323	14.6323
NIAAA NPC 3	0.646	0.184	8.12178
NIAAA NPC 4	0.637	0.175	7.70023
NIAAA NPC 5	0.661	0.199	8.82436
