# Supplementary material for: Targetable Brg1‐CXCL14 axis contributes to alcoholic liver injury by driving neutrophil trafficking
Source: EMBO Mol Med. 2023 Feb 1;15(3):e16592. doi: 10.15252/emmm.202216592 (PMC9994483; doi:10.15252/emmm.202216592)
Supplement: Supplementary file 2 — Source Data for Appendix [file EMMM-15-e16592-s004.zip › Appendix/Figure S11/Fig.S11B.xlsx]

## Sheet: Sheet1
CXCL1 mRNA
Sample ID	ct	ct 18s	dct	ddct	ratio	average
WT NIAAA 1	27.4126	7.95377	19.4588	-0.421165	1.33901	1.19364
	27.7453	7.93331	19.812	-0.0680069	1.04827
WT NIAAA 2	26.2209	6.78907	19.4319	-0.448117	1.36426	1.28786
	26.4518	6.84855	19.6033	-0.276748	1.21146
WT NIAAA 3	27.234	6.83181	20.4022	0.522153	0.696332	0.684069
	27.1224	6.66848	20.4539	0.573881	0.671807
WT NIAAA 4	25.9315	6.7781	19.1534	-0.726573	1.6547	1.72828
	25.8621	6.8316	19.0305	-0.849491	1.80187
WT NIAAA 5	26.3286	6.92857	19.4	-0.480005	1.39475	1.24745
	26.5968	6.85454	19.7423	-0.137706	1.10015
WT NIAAA 6	28.2782	7.27073	21.0075	1.12751	0.457705	0.449596
	28.6168	7.55722	21.0596	1.17956	0.441486
LKO NIAAA 1	26.3394	6.85642	19.483	-0.397013	1.31678	1.30729
	26.432	6.92811	19.5039	-0.376068	1.2978
LKO NIAAA 2	25.9656	6.6328	19.3328	-0.547248	1.4613	1.52975
	25.8093	6.60571	19.2035	-0.676453	1.59821
LKO NIAAA 3	26.165	6.50028	19.6647	-0.215298	1.16094	1.38895
	25.9449	6.75822	19.1867	-0.693279	1.61695
LKO NIAAA 4	27.4191	6.32534	21.0937	1.21372	0.431156	0.438483
	27.4175	6.37199	21.0455	1.1655	0.445809
LKO NIAAA 5	26.6103	6.77739	19.8329	-0.0470518	1.03315	1.0349
	26.4675	6.63947	19.8281	-0.0519265	1.03665
LKO NIAAA 6	29.0387	8.14162	20.897	1.01704	0.494128	0.351842
	29.9517	7.81713	22.1346	2.25459	0.209556
