# Supplementary material for: Targetable Brg1‐CXCL14 axis contributes to alcoholic liver injury by driving neutrophil trafficking
Source: EMBO Mol Med. 2023 Feb 1;15(3):e16592. doi: 10.15252/emmm.202216592 (PMC9994483; doi:10.15252/emmm.202216592)
Supplement: Supplementary file 2 — Source Data for Appendix [file EMMM-15-e16592-s004.zip › Appendix/Figure S12/Fig.S12A.xlsx]

## Sheet: Sheet1
Cxcl14 mRNA
sample	ct target	ct 18s	dct	ddct	ratio	average
WT NIAAA 1	29.63	6.79	22.84	-0.2375	1.17895	1.00342
	29.89	6.54	23.35	0.2725	0.827884
WT NIAAA 2	29.11	6.21	22.9	-0.1775	1.13092	1.17572
	29.16	6.37	22.79	-0.2875	1.22052
WT NIAAA 3	30.24	7.18	23.06	-0.0175	1.0122	0.928742
	30.25	6.93	23.32	0.2425	0.845279
WT NIAAA 4	30.62	7.32	23.3	0.2225	0.857079	0.884664
	30.28	7.07	23.21	0.1325	0.912249
WT NIAAA 5	29.72	6.48	23.24	0.1625	0.893475	0.989164
	29.61	6.65	22.96	-0.1175	1.08485
WT NIAAA 6	30.45	7.44	23.01	-0.0675	1.0479	1.07015
	30.54	7.59	22.95	-0.1275	1.0924
LKI NIAAA 1	28.33	5.75	22.58	-0.4975	1.41177	1.4837
	28.52	6.08	22.44	-0.6375	1.55563
LKI NIAAA 2	29.49	6.81	22.68	-0.3975	1.31722	1.45277
	29.37	6.96	22.41	-0.6675	1.58832
LKI NIAAA 3	29.77	7.32	22.45	-0.6275	1.54489	1.69104
	29.68	7.48	22.2	-0.8775	1.83719
LKI NIAAA 4	30.05	7.35	22.7	-0.3775	1.29909	1.18822
	30.14	7.17	22.97	-0.1075	1.07736
LKI NIAAA 5	29.92	6.94	22.98	-0.0975	1.06992	0.969481
	30.03	6.75	23.28	0.2025	0.869043
LKI NIAAA 6	29.27	6.52	22.75	-0.3275	1.25484	1.37355
	28.89	6.39	22.5	-0.5775	1.49226
