# Supplementary material for: Targetable Brg1‐CXCL14 axis contributes to alcoholic liver injury by driving neutrophil trafficking
Source: EMBO Mol Med. 2023 Feb 1;15(3):e16592. doi: 10.15252/emmm.202216592 (PMC9994483; doi:10.15252/emmm.202216592)
Supplement: Supplementary file 2 — Source Data for Appendix [file EMMM-15-e16592-s004.zip › Appendix/Figure S12/Fig.S12B.xlsx]

## Sheet: Sheet1
sample ID	OD	Normalized	(pg/ml)
WT NIAAA 1	2.407	1.945	90.6042
WT NIAAA 2	2.665	2.203	102.689
WT NIAAA 3	1.972	1.51	70.2295
WT NIAAA 4	2.154	1.692	78.7541
WT NIAAA 5	2.225	1.763	82.0796
WT NIAAA 6	2.638	2.176	101.424
BRG1 LKI NIAAA 1	2.493	2.031	94.6323
BRG1 LKI NIAAA 2	2.958	2.496	116.412
BRG1 LKI NIAAA 3	3.325	2.863	133.602
BRG1 LKI NIAAA 4	3.334	2.872	134.023
BRG1 LKI NIAAA 5	2.566	2.104	98.0515
BRG1 LKI NIAAA 6	3.487	3.025	141.19
