# Supplementary material for: Targetable Brg1‐CXCL14 axis contributes to alcoholic liver injury by driving neutrophil trafficking
Source: EMBO Mol Med. 2023 Feb 1;15(3):e16592. doi: 10.15252/emmm.202216592 (PMC9994483; doi:10.15252/emmm.202216592)
Supplement: Supplementary file 2 — Source Data for Appendix [file EMMM-15-e16592-s004.zip › Appendix/Figure S13/Figure S13.xls]

## Sheet: Sheet1
1. Cxcl14 ChIP primer #4
sample ID	ct target	dct	ratio	average	ratio
pair-fed input 1	24.51		0.117007	0.107536
pair-fed Brg1 1	30.59	6.08	0.147822	0.139606	1.19321
	30.76	6.25	0.13139
pair-fed IgG 1	30.83	6.32	0.125167	0.120573	1.11641
	30.94	6.43	0.115978
pair-fed input 2	23.94
pair-fed Brg1 2	30.66	6.72	0.094859	0.0975633	0.833874
	30.58	6.64	0.100268
pair-fed IgG 2	31.15	7.21	0.067542	0.0654996	0.606478
	31.24	7.3	0.0634572
pair-fed input 3	23.75
pair-fed Brg1 3	30.06	6.31	0.126038	0.113853	0.973099
	30.37	6.62	0.101667
pair-fed IgG 3	29.98	6.23	0.133224	0.136536	1.26422
	29.91	6.16	0.139848
NIAA input 1	24.37
NIAA Brg1 1	27.66	3.29	1.02238	0.929291	7.94266
	27.95	3.58	0.836205
NIAA IgG 1	30.44	6.07	0.14885	0.14291	1.32324
	30.56	6.19	0.13697
NIAA input 2	23.68
NIAA Brg1 2	28.14	4.46	0.454366	0.474071	4.05189
	28.02	4.34	0.493776
NIAA IgG 2	30.25	6.57	0.105253	0.0947837	0.877627
	30.57	6.89	0.0843147
NIAA input 3	23.81
NIAA Brg1 3	27.86	4.05	0.60371	0.653436	5.58492
	27.64	3.83	0.703162
NIAA IgG 3	30.81	7	0.078125	0.0740244	0.685411
	30.97	7.16	0.0699238
2. Cxcl14 ChIP primer #3
sample ID	ct target	dct	ratio	average	ratio
pair-fed input 1	25.35		0.106102	0.107596
pair-fed Brg1 1	31.74	6.39	0.119239	0.117609	1.10952
	31.78	6.43	0.115978
pair-fed IgG 1	31.62	6.27	0.129581	0.117417	1.08719
	31.92	6.57	0.105253
pair-fed input 2	24.72
pair-fed Brg1 2	31.38	6.66	0.0988872	0.109895	1.03675
	31.09	6.37	0.120904
pair-fed IgG 2	30.94	6.22	0.134151	0.136516	1.26404
	30.89	6.17	0.138882
pair-fed input 3	24.41
pair-fed Brg1 3	31.12	6.71	0.0955188	0.0908026	0.856628
	31.27	6.86	0.0860863
pair-fed IgG 3	31.45	7.04	0.0759887	0.0688553	0.637549
	31.75	7.34	0.061722
NIAA input 1	25.06
NIAA Brg1 1	32.03	6.97	0.0797666	0.0873128	0.823705
	31.78	6.72	0.094859
NIAA IgG 1	31.44	6.38	0.120068	0.10846	1.00426
	31.75	6.69	0.0968522
NIAA input 2	25.14
NIAA Brg1 2	31.39	6.25	0.13139	0.128279	1.21018
	31.46	6.32	0.125167
NIAA IgG 2	31.15	6.01	0.155171	0.161318	1.49368
	31.04	5.9	0.167465
NIAA input 3	24.37
NIAA Brg1 3	30.89	6.52	0.108964	0.124892	1.17823
	30.52	6.15	0.14082
NIAA IgG 3	31.39	7.02	0.0770494	0.0757371	0.70127
	31.44	7.07	0.0744248
3. Cxcl14 ChIP primer #2
sample ID	ct target	dct	ratio	average	ratio
pair-fed input 1	23.41		0.0906022	0.111137
pair-fed Brg1 1	30.16	6.75	0.0929068	0.090401	0.997804
	30.24	6.83	0.0878952
pair-fed IgG 1	29.98	6.57	0.105253	0.10864	0.97874
	29.89	6.48	0.112028
pair-fed input 2	23.18
pair-fed Brg1 2	29.54	6.36	0.121744	0.122594	1.35314
	29.52	6.34	0.123444
pair-fed IgG 2	29.22	6.04	0.151977	0.15631	1.4082
	29.14	5.96	0.160643
pair-fed input 3	22.67
pair-fed Brg1 3	30.05	7.38	0.0600342	0.0588114	0.649133
	30.11	7.44	0.0575886
pair-fed IgG 3	29.67	7	0.078125	0.0684619	0.616773
	30.08	7.41	0.0587987
NIAA input 1	23.32
NIAA Brg1 1	29.92	6.6	0.103087	0.102377	1.12999
	29.94	6.62	0.101667
NIAA IgG 1	30.45	7.13	0.0713931	0.0711465	0.64096
	30.46	7.14	0.0708999
NIAA input 2	23.38
NIAA Brg1 2	30.21	6.83	0.0878952	0.0816795	0.90154
	30.43	7.05	0.0754638
NIAA IgG 2	29.97	6.59	0.103804	0.112354	1.01219
	29.75	6.37	0.120904
NIAA input 3	22.85
NIAA Brg1 3	29.67	6.82	0.0885066	0.0817245	0.902037
	29.91	7.06	0.0749425
NIAA IgG 3	29.44	6.59	0.103804	0.103445	0.931938
	29.45	6.6	0.103087
4. Cxcl14 ChIP primer #1
sample ID	ct target	dct	ratio	average	ratio
pair-fed input 1	24.16		0.0958175	0.0846805
pair-fed Brg1 1	30.33	6.17	0.138882	0.131592	1.37361
	30.49	6.33	0.124303
pair-fed IgG 1	30.78	6.62	0.101667	0.0960168	1.13361
	30.95	6.79	0.0903663
pair-fed input 2	23.83
pair-fed Brg1 2	30.91	7.08	0.0739108	0.0746873	0.779617
	30.88	7.05	0.0754638
pair-fed IgG 2	30.59	6.76	0.0922651	0.0897766	1.05994
	30.67	6.84	0.0872881
pair-fed input 3	24.39
pair-fed Brg1 3	31.31	6.92	0.0825795	0.0811731	0.847318
	31.36	6.97	0.0797666
pair-fed IgG 3	31.59	7.2	0.0680118	0.0682483	0.805765
	31.58	7.19	0.0684848
NIAA input 1	24.09
NIAA Brg1 1	29.87	5.78	0.18199	0.185199	1.93318
	29.82	5.73	0.188407
NIAA IgG 1	30.35	6.26	0.130482	0.136141	1.60733
	30.23	6.14	0.1418
NIAA input 2	23.77
NIAA Brg1 2	30.59	6.82	0.0885066	0.0817245	0.853074
	30.83	7.06	0.0749425
NIAA IgG 2	30.27	6.5	0.110485	0.119141	1.40663
	30.06	6.29	0.127797
NIAA input 3	23.51
NIAA Brg1 3	29.91	6.4	0.118415	0.109342	1.14135
	30.15	6.64	0.100268
NIAA IgG 3	29.79	6.28	0.128686	0.132355	1.56263
	29.71	6.2	0.136024
