# Supplementary material for: Targetable Brg1‐CXCL14 axis contributes to alcoholic liver injury by driving neutrophil trafficking
Source: EMBO Mol Med. 2023 Feb 1;15(3):e16592. doi: 10.15252/emmm.202216592 (PMC9994483; doi:10.15252/emmm.202216592)
Supplement: Supplementary file 2 — Source Data for Appendix [file EMMM-15-e16592-s004.zip › Appendix/Figure S14/Fig.S14A.xlsx]

## Sheet: Sheet1
CXCL14 mRNA
sample ID	ct	ct 18s	dct	ddct	ratio	average
AAV-GFP pair-fed 1	30.1218	8.3456	21.7762	2.2762	0.206441	0.219024
	29.9742	8.36391	21.6103	2.11025	0.231607
AAV-GFP pair-fed 2	28.7513	7.73953	21.0118	1.5118	0.350674	0.328359
	28.8272	7.61905	21.2082	1.70819	0.306043
AAV-GFP pair-fed 3	29.9249	8.36391	21.561	2.06098	0.239653	0.223139
	30.1401	8.36517	21.7749	2.27491	0.206625
AAV-GFP pair-fed 4	28.7489	7.74425	21.0046	1.50462	0.352422	0.353685
	28.6766	7.68232	20.9943	1.49432	0.354947
AAV-CXCL14 pair-fed 1	27.5774	8.33286	19.2445	-0.255499	1.19375	1.26333
	27.2783	8.19288	19.0854	-0.414575	1.33291
AAV-CXCL14 pair-fed 2	27.5873	8.33122	19.2561	-0.243884	1.18418	1.2528
	27.3438	8.24586	19.0979	-0.402096	1.32143
AAV-CXCL14 pair-fed 3	27.5313	8.03306	19.4982	-0.00177002	1.00123	0.997363
	27.8183	8.30886	19.5094	0.00941119	0.993498
AAV-CXCL14 pair-fed 4	28.153	8.15803	19.995	0.494985	0.709569	0.683812
	28.2332	8.12943	20.1037	0.60372	0.658055
AAV-GFP 1	28.0974	8.37916	19.7183	0.21828	0.85959	0.834774
	27.9793	8.17524	19.8041	0.304081	0.809958
AAV-GFP 2	27.2411	8.26921	18.9719	-0.528148	1.44208	1.44355
	27.4618	8.4929	18.9689	-0.531101	1.44503
AAV-GFP 3	27.9399	7.95648	19.9834	0.483426	0.715277	0.678285
	28.1121	7.97112	20.1409	0.640944	0.641293
AAV-GFP 4	27.1799	7.85555	19.3244	-0.17564	1.12947	1.20499
	27.1813	8.03803	19.1433	-0.356723	1.28051
AAV-GFP 5	27.6619	7.97112	19.6908	0.190764	0.876142	0.84605
	28.0626	8.26921	19.7934	0.293433	0.815958
AAV-CXCL14 1	24.9699	7.4754	17.4945	-2.00553	4.01536	3.69046
	25.175	7.42585	17.7492	-1.75084	3.36556
AAV-CXCL14 2	24.605	7.30663	17.2984	-2.2016	4.59989	4.15164
	24.6455	7.03431	17.6112	-1.88884	3.70338
AAV-CXCL14 3	24.6824	7.0345	17.6479	-1.85208	3.61021	4.18379
	24.3265	7.07669	17.2498	-2.25016	4.75737
AAV-CXCL14 4	24.6685	6.90644	17.7621	-1.73791	3.33552	3.14247
	25.0667	7.12709	17.9396	-1.56043	2.94942
AAV-CXCL14 5	24.9764	7.00643	17.97	-1.53002	2.8879	2.98906
	24.8558	6.98355	17.8723	-1.62771	3.09022
