# Supplementary material for: Targetable Brg1‐CXCL14 axis contributes to alcoholic liver injury by driving neutrophil trafficking
Source: EMBO Mol Med. 2023 Feb 1;15(3):e16592. doi: 10.15252/emmm.202216592 (PMC9994483; doi:10.15252/emmm.202216592)
Supplement: Supplementary file 2 — Source Data for Appendix [file EMMM-15-e16592-s004.zip › Appendix/Figure S14/Fig.S14B.xlsx]

## Sheet: Sheet1
Sample ID	OD	Normalized OD	pg/ml
AAV-GFP pair-fed 1	0.772	0.31	70.1171
AAV-GFP pair-fed 2	0.654	0.192	42.4824
AAV-GFP pair-fed 3	0.735	0.273	61.452
AAV-GFP pair-fed 4	0.768	0.306	69.1803
AAV-CXCL14 pair-fed 1	1.294	0.832	192.365
AAV-CXCL14 pair-fed 2	1.465	1.003	232.412
AAV-CXCL14 pair-fed 3	1.072	0.61	140.375
AAV-CXCL14 pair-fed 4	1.311	0.849	196.347
AAV-GFP NIAAA 1	1.204	0.742	171.288
AAV-GFP NIAAA 2	1.223	0.761	175.738
AAV-GFP NIAAA 3	1.156	0.694	160.047
AAV-GFP NIAAA 4	1.289	0.827	191.194
AAV-GFP NIAAA 5	1.238	0.776	179.251
AAV-CXCL14 NIAAA 1	1.685	1.223	283.934
AAV-CXCL14 NIAAA 2	1.978	1.516	352.553
AAV-CXCL14 NIAAA 3	2.147	1.685	392.131
AAV-CXCL14 NIAAA 4	1.956	1.494	347.4
AAV-CXCL14 NIAAA 5	1.941	1.479	343.888
