# Supplementary material for: Targetable Brg1‐CXCL14 axis contributes to alcoholic liver injury by driving neutrophil trafficking
Source: EMBO Mol Med. 2023 Feb 1;15(3):e16592. doi: 10.15252/emmm.202216592 (PMC9994483; doi:10.15252/emmm.202216592)
Supplement: Supplementary file 2 — Source Data for Appendix [file EMMM-15-e16592-s004.zip › Appendix/Figure S15/Fig.S15A.xlsx]

## Sheet: Sheet1
CXCL14 mRNA
sample ID	ct	ct 18s	dct	ddct	ratio	average
shC 1	27.1847	8.30125	18.8834	-0.347574	1.27242	1.19436
	27.3712	8.2989	19.0723	-0.158736	1.11631
shC 2	27.4855	8.43276	19.0528	-0.178222	1.13149	1.17533
	27.2909	8.34585	18.9451	-0.285912	1.21918
shC 3	28.4339	9.10952	19.3244	0.0934305	0.937291	0.799562
	28.7974	8.9709	19.8265	0.595464	0.661832
shC 4	28.4684	8.8029	19.6655	0.434489	0.739956	0.796569
	28.2354	8.7753	19.4601	0.229073	0.853183
shC 5	27.6305	7.78692	19.8436	0.61262	0.654008	0.65958
	27.5813	7.76209	19.8192	0.588246	0.665151
shC 6	27.6258	8.26235	19.3635	0.13246	0.912275	0.913798
	27.5787	8.22007	19.3587	0.127652	0.91532
shC 7	27.7624	8.65277	19.1096	-0.121397	1.08779	1.14122
	27.4164	8.44198	18.9744	-0.256587	1.19465
shC 8	26.6527	7.85592	18.7968	-0.434218	1.35118	1.46179
	26.4695	7.89152	18.578	-0.652978	1.57241
shCXCL14 1	29.139	9.40919	19.7298	0.498834	0.707679	0.67535
	29.2877	9.41963	19.8681	0.637061	0.643021
shCXCL14 2	27.9619	7.31611	20.6458	1.41482	0.375056	0.374
	27.9926	7.33865	20.654	1.42297	0.372944
shCXCL14 3	27.1953	7.34866	19.8466	0.615635	0.652643	0.699292
	27.0265	7.37263	19.6539	0.422866	0.745941
shCXCL14 4	29.4666	8.1652	21.3014	2.07041	0.238092	0.228056
	29.5825	8.15401	21.4285	2.19747	0.21802
shCXCL14 5	28.5269	7.65618	20.8707	1.63968	0.320927	0.330417
	28.4269	7.63907	20.7878	1.55679	0.339907
shCXCL14 6	28.0073	7.62549	20.3819	1.15085	0.450359	0.373094
	28.7312	7.74303	20.9882	1.75717	0.295828
shCXCL14 7	29.6709	7.39817	22.2727	3.04172	0.121437	0.134569
	29.5062	7.51599	21.9903	2.75925	0.1477
shCXCL14 8	29.3233	8.06672	21.2566	2.02559	0.245605	0.219639
	29.4542	7.85488	21.5993	2.3683	0.193673
