# Supplementary material for: Targetable Brg1‐CXCL14 axis contributes to alcoholic liver injury by driving neutrophil trafficking
Source: EMBO Mol Med. 2023 Feb 1;15(3):e16592. doi: 10.15252/emmm.202216592 (PMC9994483; doi:10.15252/emmm.202216592)
Supplement: Supplementary file 2 — Source Data for Appendix [file EMMM-15-e16592-s004.zip › Appendix/Figure S15/Fig.S15B.xlsx]

## Sheet: Sheet1
sample ID	OD	Normalized OD	pg/ml
shC 1	2.226	1.764	205.316
shC 2	2.354	1.892	220.304
shC 3	2.634	2.172	253.091
shC 4	2.11	1.648	191.733
shC 5	2.236	1.774	206.487
shC 6	2.277	1.815	211.288
shC 7	2.667	2.205	256.956
shC 8	2.711	2.249	262.108
shCXCL14 1	1.481	1.019	118.08
shCXCL14 2	1.425	0.963	111.522
shCXCL14 3	1.697	1.235	143.372
shCXCL14 4	1.972	1.51	175.574
shCXCL14 5	1.083	0.621	71.4754
shCXCL14 6	1.289	0.827	95.5972
shCXCL14 7	1.542	1.08	125.222
shCXCL14 8	1.857	1.395	162.108
