# Supplementary material for: Targetable Brg1‐CXCL14 axis contributes to alcoholic liver injury by driving neutrophil trafficking
Source: EMBO Mol Med. 2023 Feb 1;15(3):e16592. doi: 10.15252/emmm.202216592 (PMC9994483; doi:10.15252/emmm.202216592)
Supplement: Supplementary file 2 — Source Data for Appendix [file EMMM-15-e16592-s004.zip › Appendix/Figure S19/Fig.S19A.xls]

## Sheet: Sheet1
Primary murine hepatocytes
sample ID	target	18S	dct	ddct	ratio	average	SD
SCR	25.2789	9.36708	15.9118	0.0117775	0.99187	1.00077	0.0440368
	25.1581	9.32656	15.8316	-0.0684265	1.04857
	25.2357	9.2796	15.9561	0.0561052	0.961857
siCxcl12#1	27.7974	8.98788	18.8095	2.90952	0.133091	0.121683	0.0213047
	27.579	8.78845	18.7905	2.89053	0.134854
	27.7202	8.45586	19.2643	3.36433	0.0971034
siCxcl12#2	27.9566	9.03057	18.926	3.02601	0.122767	0.134384	0.011703
	27.8961	9.09872	18.7974	2.89738	0.134215
	27.6222	8.94793	18.6743	2.77427	0.146171
