# Supplementary material for: Targetable Brg1‐CXCL14 axis contributes to alcoholic liver injury by driving neutrophil trafficking
Source: EMBO Mol Med. 2023 Feb 1;15(3):e16592. doi: 10.15252/emmm.202216592 (PMC9994483; doi:10.15252/emmm.202216592)
Supplement: Supplementary file 2 — Source Data for Appendix [file EMMM-15-e16592-s004.zip › Appendix/Figure S20/Fig.S20.xlsx]

## Sheet: Sheet1
SMARCA4 expression	CXCL14 expression
6.37186	9.22455
6.56662	9.38838
6.57758	9.16083
6.61946	9.06376
6.62633	9.20341
6.63098	9.56308
6.75838	11.7524
11.1799	11.3783
16.6198	11.3956
18.7759	55.7837
19.228	16.8328
24.9333	14.6295
25.0018	23.651
26	78.2904
30.9165	60.6294
31.4595	18.3203
31.524	29.2218
32.1982	7.53132
32.2686	20.1534
32.8268	64.6616
33.0325	11.8978
33.5804	30.7784
33.6122	69.1451
33.8329	109.139
33.8638	19.8997
34.1196	14.1784
34.2087	14.0768
35.2952	43.2233
35.8927	62.0216
36.41	66.4404
36.5501	66.6312
36.6454	11.3082
36.6587	11.7636
37.0851	60.4451
37.0993	54.2777
37.1233	52.259
37.1423	15.9455
37.6471	32.9542
37.6887	43.4911
38.0125	46.3908
38.5745	65.7155
38.6493	86.3651
38.8068	65.1545
38.9203	17.0195
39.0653	20.3647
39.132	18.9194
39.1342	47.6413
39.6896	29.0229
39.9042	22.6583
39.9349	67.2055
40.7753	73.5846
40.842	53.6267
41.0676	105.181
41.1989	148.127
41.2155	55.8567
41.252	47.3984
41.2791	92.1262
41.641	38.9818
41.7648	5.51372
42.0171	30.9072
42.0427	48.5879
42.2047	23.8595
42.2158	20.8667
42.3618	59.5069
42.5882	87.6804
42.837	6.85439
43.0824	90.5116
43.5918	30.5696
43.7602	24.7721
44.6399	61.8118
44.6754	20.956
44.7469	21.2085
45.0721	42.0492
45.135	53.4021
45.1829	41.762
45.9176	27.0379
46.9427	31.2673
46.9774	63.3604
47.2899	70.7957
49.1899	53.1123
49.4779	12.6266
50.0597	4.49917
50.5376	5.22169
50.6263	35.6395
50.9814	16.5822
51.7075	28.0015
51.9378	15.8849
58.7302	68.9379
60.7784	85.9102
4.87124	7.42211
4.99492	5.77196
5.06322	6.90466
5.278	7.90935
4.6956	2.98061
5.1572	5.40748
5.09825	6.42565
5.19159	7.67769
