# Supplementary material for: Targetable Brg1‐CXCL14 axis contributes to alcoholic liver injury by driving neutrophil trafficking
Source: EMBO Mol Med. 2023 Feb 1;15(3):e16592. doi: 10.15252/emmm.202216592 (PMC9994483; doi:10.15252/emmm.202216592)
Supplement: Supplementary file 2 — Source Data for Appendix [file EMMM-15-e16592-s004.zip › Appendix/Figure S3/Fig.S3A-S3E.xlsx]

## Sheet: Sheet1
sample ID	Body weight (g)	Liver weight (g)	LW/BW	WAT weight (g)	WW/BW
WT pair-fed 1	22.5	0.984	0.0437333	1.223	0.0543556
WT pair-fed 2	23.1	1.025	0.0443723	1.204	0.0521212
WT pair-fed 3	23.9	1.073	0.0448954	1.35	0.0564854
WT pair-fed 4	21.4	0.929	0.0434112	1.116	0.0521495
LKO pair-fed 1	23.6	1.102	0.0466949	1.382	0.0585593
LKO pair-fed 2	20.7	0.955	0.0461353	1.071	0.0517391
LKO pair-fed 3	22.8	0.936	0.0410526	1.285	0.0563596
LKO pair-fed 4	24.2	1.081	0.0446694	1.394	0.0576033
WT NIAAA 1	23.9	1.287	0.0538494	0.707	0.0295816
WT NIAAA 2	24.1	1.31	0.0543568	0.618	0.0256432
WT NIAAA 3	20.7	1.152	0.0556522	0.629	0.0303865
WT NIAAA 4	21.8	1.074	0.0492661	0.654	0.03
WT NIAAA 5	24.3	1.293	0.0532099	0.715	0.0294239
WT NIAAA 6	22.1	1.249	0.0565158	0.642	0.0290498
WT NIAAA 7	22.9	1.178	0.051441	0.611	0.0266812
WT NIAAA 8	21.5	1.12	0.052093	0.626	0.0291163
LKO NIAAA 1	23.5	1.177	0.0500851	0.607	0.0258298
LKO NIAAA 2	21.2	0.977	0.0460849	0.613	0.0289151
LKO NIAAA 3	21.8	0.963	0.0441743	0.624	0.0286239
LKO NIAAA 4	22.8	1.185	0.0519737	0.629	0.0275877
LKO NIAAA 5	23.6	1.106	0.0468644	0.651	0.0275847
LKO NIAAA 6	23.3	1.131	0.0485408	0.735	0.0315451
LKO NIAAA 7	23.2	1.089	0.0469397	0.714	0.0307759
LKO NIAAA 8	21.7	1.106	0.0509677	0.623	0.0287097
