# Supplementary material for: Targetable Brg1‐CXCL14 axis contributes to alcoholic liver injury by driving neutrophil trafficking
Source: EMBO Mol Med. 2023 Feb 1;15(3):e16592. doi: 10.15252/emmm.202216592 (PMC9994483; doi:10.15252/emmm.202216592)
Supplement: Supplementary file 2 — Source Data for Appendix [file EMMM-15-e16592-s004.zip › Appendix/Figure S4/Fig.S4A.xlsx]

## Sheet: Sheet1
sample ID	OD(570nm)	EtOH (nmol)	Blood EtOH (mM)
WT pair-fed 1	0.434	3.44754	34.4754
WT pair-fed 2	0.307	2.438	24.38
WT pair-fed 3	0.382	3.03418	30.3418
LKO pair-fed 1	0.451	3.58267	35.8267
LKO pair-fed 2	0.349	2.77186	27.7186
LKO pair-fed 3	0.393	3.12162	31.2162
WT NIAAA 1	0.925	7.35056	73.5056
WT NIAAA 2	0.847	6.73052	67.3052
WT NIAAA 3	1.002	7.96264	79.6264
WT NIAAA 4	0.703	5.58585	55.8585
WT NIAAA 5	0.794	6.30922	63.0922
WT NIAAA 6	0.826	6.56359	65.6359
LKO NIAAA 1	0.991	7.8752	78.752
LKO NIAAA 2	0.886	7.04054	70.4054
LKO NIAAA 3	0.805	6.39666	63.9666
LKO NIAAA 4	0.741	5.88792	58.8792
LKO NIAAA 5	0.827	6.57154	65.7154
LKO NIAAA 6	0.663	5.26789	52.6789
