# Supplementary material for: Targetable Brg1‐CXCL14 axis contributes to alcoholic liver injury by driving neutrophil trafficking
Source: EMBO Mol Med. 2023 Feb 1;15(3):e16592. doi: 10.15252/emmm.202216592 (PMC9994483; doi:10.15252/emmm.202216592)
Supplement: Supplementary file 2 — Source Data for Appendix [file EMMM-15-e16592-s004.zip › Appendix/Figure S4/Fig.S4B.xlsx]

## Sheet: Sheet1
ID	WT total (ml)	WT average (ml)	LKO total (ml)	LKO average (ml)
Day 1	145	18.125	151	18.875
Day 2	124	15.5	141	17.625
Day 3	158	19.75	136	17
Day 4	129	16.125	122	15.25
Day 5	112	14	109	13.625
Day 6	136	17	137	17.125
Day 7	134	16.75	132	16.5
Day 8	125	15.625	122	15.25
Day 9	108	13.5	144	18
Day 10	137	17.125	115	14.375
