# Supplementary material for: Targetable Brg1‐CXCL14 axis contributes to alcoholic liver injury by driving neutrophil trafficking
Source: EMBO Mol Med. 2023 Feb 1;15(3):e16592. doi: 10.15252/emmm.202216592 (PMC9994483; doi:10.15252/emmm.202216592)
Supplement: Supplementary file 2 — Source Data for Appendix [file EMMM-15-e16592-s004.zip › Appendix/Figure S5/Fig.S5A.xlsx]

## Sheet: Sheet1
Cyp2e1 mRNA
sample	ct target	ct 18s	dct	ddct	ratio	average
WT NIAAA 1	20.3335	8.92386	11.4097	-0.590332	1.50559	1.35446
	20.5861	8.85309	11.733	-0.267033	1.20333
WT NIAAA 2	20.0952	8.32356	11.7716	-0.228379	1.17152	1.27043
	19.8731	8.32655	11.5465	-0.453488	1.36935
WT NIAAA 3	20.9527	8.63393	12.3187	0.318735	0.801773	0.834479
	20.726	8.52037	12.2056	0.205588	0.867185
WT NIAAA 4	20.6825	8.60301	12.0795	0.0794668	0.946407	0.894374
	20.8581	8.61057	12.2475	0.247524	0.842341
WT NIAAA 5	20.5777	8.11825	12.4594	0.459445	0.727266	0.753358
	20.5672	8.20774	12.3595	0.359473	0.779449
WT NIAAA 6	20.0362	7.67511	12.361	0.361045	0.7786	0.754094
	20.2302	7.77538	12.4548	0.454846	0.729588
LKO NIAAA 1	20.007	8.28067	11.7263	-0.273715	1.20892	1.20025
	20.0968	8.34969	11.7471	-0.252871	1.19158
LKO NIAAA 2	19.8599	8.25256	11.6074	-0.392622	1.31278	1.26812
	20.092	8.38299	11.709	-0.290971	1.22346
LKO NIAAA 3	20.3397	8.67131	11.6684	-0.3316	1.25841	1.43301
	20.0455	8.73047	11.3151	-0.684927	1.60762
LKO NIAAA 4	20.9728	8.85495	12.1179	0.11785	0.92156	1.04241
	20.7334	8.95156	11.7818	-0.218173	1.16326
LKO NIAAA 5	20.2947	8.38385	11.9109	-0.0891333	1.06373	0.918975
	20.5895	8.22032	12.3692	0.369188	0.774218
LKO NIAAA 6	21.3563	8.76946	12.5868	0.586812	0.665813	0.718415
	21.0797	8.70458	12.3752	0.375164	0.771018
Cyp2e1 mRNA
sample	ct target	ct 18s	dct	ddct	ratio	average
WT NIAAA 1	19.484	6.79	12.694	-0.486	1.40056	1.23424
	19.6252	6.54	13.0852	-0.0948	1.06792
WT NIAAA 2	19.2948	6.21	13.0848	-0.0952	1.06821	1.13368
	19.288	6.37	12.918	-0.262	1.19914
WT NIAAA 3	20.5632	7.18	13.3832	0.2032	0.868622	0.797804
	20.57	6.93	13.64	0.46	0.726986
WT NIAAA 4	20.5216	7.32	13.2016	0.0216	0.98514	0.915825
	20.4904	7.07	13.4204	0.2404	0.846511
WT NIAAA 5	19.596	6.48	13.116	-0.064	1.04536	1.01648
	19.848	6.65	13.198	0.018	0.987601
WT NIAAA 6	20.706	7.44	13.266	0.086	0.942131	0.972037
	20.7672	7.59	13.1772	-0.0028	1.00194
LKI NIAAA 1	19.2644	5.75	13.5144	0.3344	0.793114	0.852334
	19.3936	6.08	13.3136	0.1336	0.911554
LKI NIAAA 2	20.0532	6.81	13.2432	0.0632	0.957139	1.04048
	19.9716	6.96	13.0116	-0.1684	1.12381
LKI NIAAA 3	20.2436	7.32	12.9236	-0.2564	1.19449	1.29346
	20.1824	7.48	12.7024	-0.4776	1.39243
LKI NIAAA 4	20.434	7.35	13.084	-0.096	1.06881	0.98653
	20.4952	7.17	13.3252	0.1452	0.904254
LKI NIAAA 5	19.6456	6.94	12.7056	-0.4744	1.38934	1.27285
	19.7204	6.75	12.9704	-0.2096	1.15637
LKI NIAAA 6	19.9036	6.52	13.3836	0.2036	0.868381	0.908796
	19.6452	6.39	13.2552	0.0752	0.949211
