# Supplementary material for: Targetable Brg1‐CXCL14 axis contributes to alcoholic liver injury by driving neutrophil trafficking
Source: EMBO Mol Med. 2023 Feb 1;15(3):e16592. doi: 10.15252/emmm.202216592 (PMC9994483; doi:10.15252/emmm.202216592)
Supplement: Supplementary file 2 — Source Data for Appendix [file EMMM-15-e16592-s004.zip › Appendix/Figure S5/Fig.S5C.xlsx]

## Sheet: Sheet1
1. Adh1			18.296
sample ID	ct target	ct 18s	dct	ddct	ratio	average
WT 1	28.1832	10.2678	17.9154	-0.384604	1.3055	1.2514
	28.1702	10.13	18.0402	-0.259773	1.19729
WT 2	27.9538	9.91327	18.0405	-0.259488	1.19705	1.10145
	28.1357	9.84412	18.2916	-0.00841789	1.00585
WT 3	28.0021	9.24429	18.7578	0.457815	0.728088	0.784789
	27.7198	9.1708	18.549	0.248981	0.841491
WT 4	28.6096	10.8302	17.7794	-0.520556	1.43451	1.2588
	28.8544	10.6696	18.1848	-0.115167	1.0831
WT 5	28.487	9.80629	18.6807	0.380704	0.768063	0.757637
	28.2445	9.52407	18.7204	0.420412	0.747211
KO 1	27.5704	9.53123	18.0392	-0.260782	1.19813	1.09281
	27.7316	9.41349	18.3181	0.0181486	0.987499
KO 2	27.8633	9.75721	18.1061	-0.193909	1.14386	0.991906
	28.1999	9.64827	18.5516	0.251618	0.839954
KO 3	28.9338	10.3406	18.5932	0.293178	0.816102	0.812575
	28.6878	10.0821	18.6057	0.305702	0.809048
KO 4	27.9216	9.3313	18.5903	0.290264	0.817752	0.735096
	28.1242	9.20814	18.9161	0.616081	0.652441
KO 5	28.3576	10.3061	18.0515	-0.248512	1.18798	1.2992
	28.155	10.3512	17.8039	-0.496118	1.41041
2. Aldh2			19.472
sample ID	ct target	ct 18s	dct	ddct	ratio	average
WT 1	29.7282	9.92831	19.7999	0.329921	0.79558	0.996638
	29.0782	9.86845	19.2097	-0.260262	1.1977
WT 2	29.1366	9.82339	19.3132	-0.156759	1.11478	1.2291
	28.9586	9.91452	19.0441	-0.425915	1.34342
WT 3	28.9191	9.39234	19.5267	0.0567239	0.961445	0.831477
	29.3175	9.33608	19.9815	0.511466	0.701509
WT 4	29.4814	9.88155	19.5998	0.129812	0.913951	1.00725
	29.1951	9.86331	19.3318	-0.138219	1.10055
WT 5	29.0029	9.61505	19.3879	-0.0821035	1.05856	1.01036
	28.9204	9.39475	19.5256	0.0556386	0.962168
KO 1	29.3202	10.251	19.0692	-0.400817	1.32026	1.35826
	29.2858	10.2974	18.9884	-0.481569	1.39626
KO 2	29.6773	10.1271	19.5502	0.0801871	0.945935	0.85029
	30.1521	10.276	19.8761	0.406129	0.754645
KO 3	29.7773	10.3693	19.4081	-0.0619323	1.04386	1.04036
	29.6024	10.1846	19.4178	-0.0522039	1.03685
KO 4	29.8015	10.6232	19.1782	-0.291774	1.22414	1.30163
	29.6018	10.5955	19.0063	-0.46375	1.37912
KO 5	30.1346	10.6506	19.484	0.0140145	0.990333	1.09451
	29.7899	10.5814	19.2085	-0.261465	1.1987
3. Aldh3a1			19.2877
sample ID	ct target	ct 18s	dct	ddct	ratio	average
WT 1	28.8187	9.92831	18.8904	-0.399577	1.31912	1.2246
	28.982	9.86845	19.1136	-0.176435	1.13009
WT 2	28.8835	9.82339	19.0601	-0.229925	1.17277	1.21672
	28.8703	9.91452	18.9558	-0.334178	1.26066
WT 3	28.9591	9.39234	19.5668	0.276801	0.825419	0.872742
	28.7463	9.33608	19.4102	0.120192	0.920065
WT 4	29.3321	9.88155	19.4505	0.160512	0.894708	0.980379
	29.061	9.86331	19.1977	-0.0922766	1.06605
WT 5	28.9673	9.61505	19.3523	0.062273	0.957754	0.81116
	29.2743	9.39475	19.8795	0.589517	0.664566
KO 1	28.9925	10.251	18.7415	-0.548491	1.46255	1.46253
	29.0389	10.2974	18.7416	-0.548449	1.46251
KO 2	29.5735	10.1271	19.4464	0.156372	0.897279	1.00162
	29.4207	10.276	19.1447	-0.145303	1.10596
KO 3	29.8861	10.3693	19.5169	0.226863	0.854491	0.794662
	29.9191	10.1846	19.7345	0.444513	0.734832
KO 4	29.4618	10.6232	18.8386	-0.451444	1.36741	1.44032
	29.2879	10.5955	18.6924	-0.597642	1.51324
KO 5	30.0096	10.6506	19.359	0.069024	0.953283	0.886283
	30.1589	10.5814	19.5776	0.287565	0.819284
4. Aldh9a1			15.6279
sample ID	ct target	ct 18s	dct	ddct	ratio	average
WT 1	25.9319	9.92831	16.0036	0.37362	0.771843	0.824893
	25.6863	9.86845	15.8178	0.187802	0.877942
WT 2	25.4444	9.82339	15.621	-0.00900066	1.00626	1.08538
	25.3248	9.91452	15.4103	-0.219718	1.16451
WT 3	24.9207	9.39234	15.5284	-0.101611	1.07297	1.06792
	24.8781	9.33608	15.542	-0.0879659	1.06287
WT 4	25.2246	9.88155	15.3431	-0.286919	1.22003	1.20537
	25.2415	9.86331	15.3782	-0.251819	1.19071
WT 5	25.4152	9.61505	15.8002	0.170176	0.888734	0.878194
	25.2296	9.39475	15.8348	0.20481	0.867653
KO 1	25.6996	10.251	15.4485	-0.181463	1.13403	1.12656
	25.765	10.2974	15.4677	-0.162315	1.11908
KO 2	25.7147	10.1271	15.5876	-0.0424231	1.02984	1.09589
	25.6895	10.276	15.4135	-0.216538	1.16194
KO 3	25.8506	10.3693	15.4813	-0.148665	1.10854	1.03286
	25.8778	10.1846	15.6931	0.0631353	0.957182
KO 4	26.1779	10.6232	15.5547	-0.0752915	1.05357	1.11294
	25.9962	10.5955	15.4007	-0.229348	1.17231
KO 5	25.7944	10.6506	15.1438	-0.486155	1.40071	1.387
	25.7537	10.5814	15.1724	-0.457632	1.37329
