# Supplementary material for: Targetable Brg1‐CXCL14 axis contributes to alcoholic liver injury by driving neutrophil trafficking
Source: EMBO Mol Med. 2023 Feb 1;15(3):e16592. doi: 10.15252/emmm.202216592 (PMC9994483; doi:10.15252/emmm.202216592)
Supplement: Supplementary file 2 — Source Data for Appendix [file EMMM-15-e16592-s004.zip › Appendix/Figure S6/Fig.S3A.xlsx]

## Sheet: Sheet1
ALT
Sample ID	OD	normalized OD	IU/L
WT saline 1	0.329	0.08	52.6595
WT saline 2	0.342	0.093	67.5279
WT saline 3	0.334	0.085	58.1472
WT saline 4	0.325	0.076	48.4719
WT alcohol 1	0.411	0.162	182.911
WT alcohol 2	0.405	0.156	170.186
WT alcohol 3	0.384	0.135	129.9
WT alcohol 4	0.397	0.148	154.072
WT alcohol 5	0.394	0.145	148.276
WT alcohol 6	0.397	0.148	154.072
KO saline 1	0.337	0.088	61.5774
KO saline 2	0.318	0.069	41.5668
KO saline 3	0.329	0.08	52.6595
KO saline 4	0.315	0.066	38.769
KO alcohol 1	0.378	0.129	119.556
KO alcohol 2	0.366	0.117	100.348
KO alcohol 3	0.361	0.112	92.9092
KO alcohol 4	0.382	0.133	126.396
KO alcohol 5	0.364	0.115	97.3331
KO alcohol 6	0.372	0.123	109.709
