# Supplementary material for: Targetable Brg1‐CXCL14 axis contributes to alcoholic liver injury by driving neutrophil trafficking
Source: EMBO Mol Med. 2023 Feb 1;15(3):e16592. doi: 10.15252/emmm.202216592 (PMC9994483; doi:10.15252/emmm.202216592)
Supplement: Supplementary file 2 — Source Data for Appendix [file EMMM-15-e16592-s004.zip › Appendix/Figure S6/Fig.S3B.xlsx]

## Sheet: Sheet1
AST
Sample ID	OD	normalized OD	IU/L
WT saline 1	0.332	0.094	34.5748
WT saline 2	0.364	0.126	54.6472
WT saline 3	0.356	0.118	48.968
WT saline 4	0.374	0.136	62.4579
WT alcohol 1	0.464	0.226	180.35
WT alcohol 2	0.492	0.254	239.794
WT alcohol 3	0.495	0.257	246.946
WT alcohol 4	0.489	0.251	232.799
WT alcohol 5	0.477	0.239	206.351
WT alcohol 6	0.476	0.238	204.255
KO saline 1	0.378	0.14	65.8187
KO saline 2	0.334	0.096	35.6387
KO saline 3	0.362	0.124	53.1817
KO saline 4	0.371	0.133	60.0278
KO alcohol 1	0.464	0.226	180.35
KO alcohol 2	0.429	0.191	122.764
KO alcohol 3	0.438	0.2	135.957
KO alcohol 4	0.461	0.223	174.723
KO alcohol 5	0.435	0.197	131.442
KO alcohol 6	0.452	0.214	158.653
