# Supplementary material for: Targetable Brg1‐CXCL14 axis contributes to alcoholic liver injury by driving neutrophil trafficking
Source: EMBO Mol Med. 2023 Feb 1;15(3):e16592. doi: 10.15252/emmm.202216592 (PMC9994483; doi:10.15252/emmm.202216592)
Supplement: Supplementary file 2 — Source Data for Appendix [file EMMM-15-e16592-s004.zip › Appendix/Figure S6/Fig.S3C.xlsx]

## Sheet: Sheet1
Triglyceride
ID	OD	normalized	mg/g
WT saline 1	0.13	0.065	3.37313
WT saline 2	0.119	0.054	2.8023
WT saline 3	0.108	0.043	2.23146
WT saline 4	0.144	0.079	4.09966
KO saline 1	0.101	0.036	1.8682
KO saline 2	0.135	0.07	3.63261
KO saline 3	0.111	0.046	2.38714
KO saline 4	0.167	0.102	5.29323
WT alcohol 1	0.236	0.171	8.87394
WT alcohol 2	0.214	0.149	7.73226
WT alcohol 3	0.315	0.25	12.9736
WT alcohol 4	0.258	0.193	10.0156
WT alcohol 5	0.289	0.224	11.6243
WT alcohol 6	0.235	0.17	8.82204
KO alcohol 1	0.165	0.1	5.18944
KO alcohol 2	0.197	0.132	6.85006
KO alcohol 3	0.205	0.14	7.26521
KO alcohol 4	0.218	0.153	7.93984
KO alcohol 5	0.172	0.107	5.5527
KO alcohol 6	0.21	0.145	7.52468
