# Supplementary material for: Targetable Brg1‐CXCL14 axis contributes to alcoholic liver injury by driving neutrophil trafficking
Source: EMBO Mol Med. 2023 Feb 1;15(3):e16592. doi: 10.15252/emmm.202216592 (PMC9994483; doi:10.15252/emmm.202216592)
Supplement: Supplementary file 3 — Source Data for Figure 1 [file EMMM-15-e16592-s002.zip]

Archive with 14 entries (10 files):
- Figure 1/
- Figure 1/Fig.1B.xlsx
- Figure 1/Fig.1C quant.xlsx
- Figure 1/Fig.1D/
- Figure 1/Fig.1D/1.jpg
- Figure 1/Fig.1D/2.jpg
- Figure 1/Fig.1F.xlsx
- Figure 1/Fig.1H/
- Figure 1/Fig.1H/1.jpg
- Figure 1/Fig.1H/2.jpg
- Figure 1/Fig.1I.xls
- Figure 1/Fig.1K/
- Figure 1/Fig.1K/1.jpg
- Figure 1/Fig.1K/2.jpg
