# Supplementary material for: Targetable Brg1‐CXCL14 axis contributes to alcoholic liver injury by driving neutrophil trafficking
Source: EMBO Mol Med. 2023 Feb 1;15(3):e16592. doi: 10.15252/emmm.202216592 (PMC9994483; doi:10.15252/emmm.202216592)
Supplement: Supplementary file 3 — Source Data for Figure 1 [file EMMM-15-e16592-s002.zip › Figure 1/Fig.1B.xlsx]

## Sheet: Sheet1
Brg1 mRNA			19.565
sample ID	ct Target	ct 18s	dct	ddct	power	average
saline 1	25.44	6.06	19.38	-0.185	1.13682	1.06324
	25.64	6.06	19.58	0.015	0.989657
saline 2	25.01	5.44	19.57	0.005	0.99654	0.982915
	24.85	5.24	19.61	0.045	0.96929
saline 3	25.07	5.49	19.58	0.015	0.989657	0.996564
	25.03	5.47	19.56	-0.005	1.00347
saline 4	24.56	5.18	19.38	-0.185	1.13682	1.24436
	24.39	5.26	19.13	-0.435	1.35191
saline 5	25.18	5.26	19.92	0.355	0.78187	0.776488
	25.19	5.25	19.94	0.375	0.771105
ethanol 1	23.86	5.37	18.49	-1.075	2.10672	2.21406
	23.89	5.54	18.35	-1.215	2.32141
ethanol 2	24.09	5.65	18.44	-1.125	2.18102	2.13659
	23.97	5.47	18.5	-1.065	2.09217
ethanol 3	24.56	6.01	18.55	-1.015	2.0209	2.05654
	24.54	6.04	18.5	-1.065	2.09217
ethanol 4	24.67	6.01	18.66	-0.905	1.87254	1.85965
	24.51	5.83	18.68	-0.885	1.84676
ethanol 6	24.08	5.52	18.56	-1.005	2.00694	2.04233
	24.01	5.5	18.51	-1.055	2.07772
