# Supplementary material for: Targetable Brg1‐CXCL14 axis contributes to alcoholic liver injury by driving neutrophil trafficking
Source: EMBO Mol Med. 2023 Feb 1;15(3):e16592. doi: 10.15252/emmm.202216592 (PMC9994483; doi:10.15252/emmm.202216592)
Supplement: Supplementary file 3 — Source Data for Figure 1 [file EMMM-15-e16592-s002.zip › Figure 1/Fig.1F.xlsx]

## Sheet: Sheet1
Brg1 mRNA
sample ID	ct Target	ct 18s	dct	ddct	power	average
pair-fed 1	25.44	6.06	19.38	-0.2	1.1487	1.07435
	25.64	6.06	19.58	0	1
pair-fed 2	25.01	5.44	19.57	-0.01	1.00696	0.993188
	24.85	5.24	19.61	0.03	0.97942
pair-fed 3	25.07	5.49	19.58	0	1	1.00698
	25.03	5.47	19.56	-0.02	1.01396
pair-fed 4	25.18	5.26	19.92	0.34	0.790041	0.784603
	25.19	5.25	19.94	0.36	0.779165
pair-fed 5	24.88	5.19	19.69	0.11	0.926588	1.05379
	24.71	5.37	19.34	-0.24	1.18099
NIAAA 1	24.36	5.37	18.99	-0.59	1.50525	1.58194
	24.39	5.54	18.85	-0.73	1.65864
NIAAA 2	24.59	5.65	18.94	-0.64	1.55833	1.52659
	24.47	5.47	19	-0.58	1.49485
NIAAA 3	25.06	6.01	19.05	-0.53	1.44393	1.46939
	25.04	6.04	19	-0.58	1.49485
NIAAA 4	24.4	5.93	18.47	-1.11	2.15846	2.05188
	24.75	6.13	18.62	-0.96	1.94531
NIAAA 5	24.58	5.52	19.06	-0.52	1.43396	1.45924
	24.51	5.5	19.01	-0.57	1.48452
