# Supplementary material for: Targetable Brg1‐CXCL14 axis contributes to alcoholic liver injury by driving neutrophil trafficking
Source: EMBO Mol Med. 2023 Feb 1;15(3):e16592. doi: 10.15252/emmm.202216592 (PMC9994483; doi:10.15252/emmm.202216592)
Supplement: Supplementary file 3 — Source Data for Figure 1 [file EMMM-15-e16592-s002.zip › Figure 1/Fig.1I.xls]

## Sheet: Sheet1
HepG2
1. Brg1 mRNA
sample ID	ct target	ct 18s	dct	ddct	ratio	average	SD
1h vehicle	27.109	7.14918	19.9598	-0.16021	1.11745	1.03492	0.0717
	27.0994	6.96194	20.1375	0.0174859	0.987953
	27.0498	6.92891	20.1209	0.000927013	0.999358
1h EtOH	24.0439	6.36193	17.682	-2.43804	5.41905	4.16206	1.10801
	24.4848	6.09904	18.3858	-1.73422	3.327
	24.4464	6.22952	18.2169	-1.90309	3.74013
3h vehicle	26.7834	6.59072	20.1927	0.0726668	0.950879	0.985925	0.0307521
	26.5216	6.41363	20.1079	-0.0120672	1.0084
	26.5857	6.4635	20.1222	0.00217091	0.998496
3h EtOH	25.4799	6.65216	18.8278	-1.29222	2.44905	3.00612	0.495444
	25.3781	6.92339	18.4547	-1.66533	3.17185
	25.2046	6.84909	18.3555	-1.76445	3.39745
6h vehicle	27.5078	7.5138	19.994	-0.126016	1.09128	1.06606	0.0622515
	27.6166	7.48958	20.127	0.00700163	0.995159
	27.4549	7.48775	19.9672	-0.152833	1.11175
6h EtOH	27.7352	7.64543	20.0898	-0.0302416	1.02118	0.926595	0.0954642
	27.6255	7.39825	20.2273	0.107299	0.928325
	27.7763	7.38794	20.3883	0.268333	0.830278
Primary hepatocyte
1. Brg1 mRNA
sample ID	ct target	ct 18s	dct	ddct	ratio	average	SD
1h vehicle	26.8555	6.00663	20.8488	-0.151159	1.11046	1.0124	0.0911181
	26.8153	5.81004	21.0052	0.00522836	0.996383
	26.8795	5.77536	21.1042	0.104157	0.930348
1h EtOH	25.1175	6.18002	18.9375	-2.06253	4.17718	3.58931	0.590205
	25.3206	5.904	19.4166	-1.58342	2.9968
	25.3954	6.241	19.1544	-1.84556	3.59393
3h vehicle	27.2587	6.42025	20.8385	-0.161522	1.11847	1.01872	0.10096
	27.36	6.23431	21.1257	0.125653	0.916589
	27.2565	6.28667	20.9699	-0.0301272	1.0211
3h EtOH	25.8102	6.48476	19.3255	-1.67453	3.19216	3.12221	0.674631
	25.7592	6.66955	19.0896	-1.9104	3.75914
	26.1193	6.39154	19.7278	-1.27222	2.41533
6h vehicle	27.334	6.38949	20.9445	-0.0555266	1.03924	1.02987	0.0292082
	27.2892	6.36406	20.9252	-0.0748343	1.05324
	27.3663	6.36214	21.0042	0.00415548	0.997124
6h EtOH	26.641	6.5277	20.1133	-0.88666	1.84889	1.67273	0.214641
	26.4727	6.26816	20.2045	-0.795461	1.73563
	26.7376	6.25734	20.4803	-0.519706	1.43366
