# Supplementary material for: Targetable Brg1‐CXCL14 axis contributes to alcoholic liver injury by driving neutrophil trafficking
Source: EMBO Mol Med. 2023 Feb 1;15(3):e16592. doi: 10.15252/emmm.202216592 (PMC9994483; doi:10.15252/emmm.202216592)
Supplement: Supplementary file 4 — Source Data for Figure 2 [file EMMM-15-e16592-s008.zip]

Archive with 27 entries (24 files):
- Figure 2/
- Figure 2/Fig.2A.xlsx
- Figure 2/Fig.2B.xlsx
- Figure 2/Fig.2C.xlsx
- Figure 2/Fig.2D/
- Figure 2/Fig.2D/1.jpg
- Figure 2/Fig.2D/2.jpg
- Figure 2/Fig.2D/3.jpg
- Figure 2/Fig.2D/4.jpg
- Figure 2/Fig.2D/5.jpg
- Figure 2/Fig.2D/6.jpg
- Figure 2/Fig.2D/7.jpg
- Figure 2/Fig.2D/8.jpg
- Figure 2/Fig.2E.xlsx
- Figure 2/Fig.2F.xlsx
- Figure 2/Fig.2G.xlsx
- Figure 2/Fig.2H.xlsx
- Figure 2/Fig.2I/
- Figure 2/Fig.2I/1.jpg
- Figure 2/Fig.2I/2.jpg
- Figure 2/Fig.2I/3.jpg
- Figure 2/Fig.2I/4.jpg
- Figure 2/Fig.2I/5.jpg
- Figure 2/Fig.2I/6.jpg
- Figure 2/Fig.2I/7.jpg
- Figure 2/Fig.2I/8.jpg
- Figure 2/Fig.2J.xlsx
