# Supplementary material for: Targetable Brg1‐CXCL14 axis contributes to alcoholic liver injury by driving neutrophil trafficking
Source: EMBO Mol Med. 2023 Feb 1;15(3):e16592. doi: 10.15252/emmm.202216592 (PMC9994483; doi:10.15252/emmm.202216592)
Supplement: Supplementary file 4 — Source Data for Figure 2 [file EMMM-15-e16592-s008.zip › Figure 2/Fig.2A.xlsx]

## Sheet: Sheet1
GPT
ID	OD	normalized	IU/L
WT pair-fed 1	0.369	0.08	52.6595
WT pair-fed 2	0.337	0.048	23.9368
WT pair-fed 3	0.368	0.079	51.5958
WT pair-fed 4	0.341	0.052	26.9501
WT NIAAA 1	0.448	0.159	176.479
WT NIAAA 2	0.411	0.122	108.115
WT NIAAA 3	0.429	0.14	138.908
WT NIAAA 4	0.446	0.157	172.268
WT NIAAA 5	0.435	0.146	150.193
WT NIAAA 6	0.454	0.165	189.483
WT NIAAA 7	0.427	0.138	135.262
WT NIAAA 8	0.416	0.127	116.219
KO pair-fed 1	0.348	0.059	32.6084
KO pair-fed 2	0.336	0.047	23.2081
KO pair-fed 3	0.355	0.066	38.769
KO pair-fed 4	0.375	0.086	59.2791
KO NIAAA 1	0.409	0.12	104.968
KO NIAAA 2	0.411	0.122	108.115
KO NIAAA 3	0.431	0.142	142.611
KO NIAAA 4	0.394	0.105	83.0356
KO NIAAA 5	0.425	0.136	131.673
KO NIAAA 6	0.387	0.098	73.776
KO NIAAA 7	0.396	0.107	85.7932
KO NIAAA 8	0.415	0.126	114.571
