# Supplementary material for: Targetable Brg1‐CXCL14 axis contributes to alcoholic liver injury by driving neutrophil trafficking
Source: EMBO Mol Med. 2023 Feb 1;15(3):e16592. doi: 10.15252/emmm.202216592 (PMC9994483; doi:10.15252/emmm.202216592)
Supplement: Supplementary file 4 — Source Data for Figure 2 [file EMMM-15-e16592-s008.zip › Figure 2/Fig.2B.xlsx]

## Sheet: Sheet1
GOT
ID	OD	normalized	IU/L
WT pair-fed 1	0.343	0.065	37.8576
WT pair-fed 2	0.369	0.091	65.1124
WT pair-fed 3	0.361	0.083	55.918
WT pair-fed 4	0.345	0.067	39.691
WT NIAAA 1	0.467	0.189	247.284
WT NIAAA 2	0.486	0.208	299.967
WT NIAAA 3	0.464	0.186	239.537
WT NIAAA 4	0.475	0.197	268.695
WT NIAAA 5	0.431	0.153	164.03
WT NIAAA 6	0.459	0.181	226.963
WT NIAAA 7	0.463	0.185	236.989
WT NIAAA 8	0.484	0.206	294.121
KO pair-fed 1	0.358	0.08	52.6595
KO pair-fed 2	0.361	0.083	55.918
KO pair-fed 3	0.327	0.049	24.6753
KO pair-fed 4	0.359	0.081	53.7343
KO NIAAA 1	0.391	0.113	94.3709
KO NIAAA 2	0.408	0.13	121.245
KO NIAAA 3	0.415	0.137	133.46
KO NIAAA 4	0.426	0.148	154.072
KO NIAAA 5	0.435	0.157	172.268
KO NIAAA 6	0.417	0.139	137.078
KO NIAAA 7	0.388	0.11	90.0244
KO NIAAA 8	0.411	0.133	126.396
