# Supplementary material for: Targetable Brg1‐CXCL14 axis contributes to alcoholic liver injury by driving neutrophil trafficking
Source: EMBO Mol Med. 2023 Feb 1;15(3):e16592. doi: 10.15252/emmm.202216592 (PMC9994483; doi:10.15252/emmm.202216592)
Supplement: Supplementary file 4 — Source Data for Figure 2 [file EMMM-15-e16592-s008.zip › Figure 2/Fig.2C.xlsx]

## Sheet: Sheet1
Triglyceride
ID	OD	normalized	mg/g
WT pair-fed 1	0.118	0.06	3.11366
WT pair-fed 2	0.114	0.056	2.90608
WT pair-fed 3	0.098	0.04	2.07577
WT pair-fed 4	0.107	0.049	2.54282
WT NIAAA 1	0.112	0.054	2.8023
WT NIAAA 2	0.113	0.055	2.85419
WT NIAAA 3	0.109	0.051	2.64661
WT NIAAA 4	0.094	0.036	1.8682
WT NIAAA 5	0.221	0.163	8.45878
WT NIAAA 6	0.215	0.157	8.14742
WT NIAAA 7	0.209	0.151	7.83605
WT NIAAA 8	0.204	0.146	7.57658
KO pair-fed 1	0.234	0.176	9.13341
KO pair-fed 2	0.198	0.14	7.26521
KO pair-fed 3	0.234	0.176	9.13341
KO pair-fed 4	0.213	0.155	8.04363
KO NIAAA 1	0.15	0.092	4.77428
KO NIAAA 2	0.128	0.07	3.63261
KO NIAAA 3	0.166	0.108	5.60459
KO NIAAA 4	0.151	0.093	4.82618
KO NIAAA 5	0.185	0.127	6.59059
KO NIAAA 6	0.181	0.123	6.38301
KO NIAAA 7	0.177	0.119	6.17543
KO NIAAA 8	0.158	0.1	5.18944
