# Supplementary material for: Targetable Brg1‐CXCL14 axis contributes to alcoholic liver injury by driving neutrophil trafficking
Source: EMBO Mol Med. 2023 Feb 1;15(3):e16592. doi: 10.15252/emmm.202216592 (PMC9994483; doi:10.15252/emmm.202216592)
Supplement: Supplementary file 4 — Source Data for Figure 2 [file EMMM-15-e16592-s008.zip › Figure 2/Fig.2E.xlsx]

## Sheet: Sheet1
				21.5978
sample ID	target	ct	ct 18s	d CT	dd CT	ratio	AVERAGE
wt1 control	tnfa	30.4394	7.43788	23.0015	1.4037	0.377958	0.418067
	tnfa	29.9102	7.18635	22.7238	1.12603	0.458175
wt2 control	tnfa	30.8978	7.44249	23.4554	1.85757	0.275941	0.322149
	tnfa	30.5094	7.47083	23.0386	1.44082	0.368357
wt3 control	tnfa	29.8644	7.24793	22.6165	1.01867	0.49357	0.445458
	tnfa	30.1183	7.18898	22.9293	1.33153	0.397347
wt1 NIAAA	tnfa	28.8601	7.27295	21.5872	-0.010613	1.00738	1.05491
	tnfa	28.4953	7.03818	21.4571	-0.140701	1.10244
wt2 NIAAA	tnfa	29.3903	7.25335	22.1369	0.539164	0.68817	0.75859
	tnfa	28.9041	7.03575	21.8683	0.270537	0.829011
wt3 NIAAA	tnfa	28.8543	7.48112	21.3731	-0.224639	1.16848	1.02034
	tnfa	29.0455	7.25045	21.795	0.197268	0.872201
wt4 NIAAA	tnfa	28.9188	7.07038	21.8484	0.250642	0.840522	0.924027
	tnfa	28.5365	6.94952	21.587	-0.0108243	1.00753
wt5 NIAAA	tnfa	28.2106	6.94696	21.2637	-0.334129	1.26062	1.13265
	tnfa	28.6956	7.10458	21.591	-0.00673302	1.00468
wt6 NIAAA	tnfa	28.2822	6.94703	21.3351	-0.262657	1.19969	1.20163
	tnfa	28.2139	6.88341	21.3305	-0.267315	1.20357
ko1 control	tnfa	30.888	7.84319	23.0448	1.44707	0.366766	0.432197
	tnfa	30.4966	7.89193	22.6046	1.00686	0.497628
ko2 control	tnfa	30.4563	7.55561	22.9006	1.30286	0.405321	0.355401
	tnfa	30.5644	7.25574	23.3086	1.71084	0.305481
ko3 control	tnfa	30.6299	7.83007	22.7998	1.20204	0.43466	0.419728
	tnfa	30.6429	7.74038	22.9025	1.30473	0.404796
ko1 NIAAA	tnfa	29.592	7.08583	22.5062	0.908404	0.532774	0.493265
	tnfa	29.7325	6.99467	22.7378	1.14001	0.453756
ko2 NIAAA	tnfa	29.5831	7.16519	22.4179	0.820109	0.566399	0.542382
	tnfa	29.5285	6.98274	22.5457	0.947958	0.518366
ko3 NIAAA	tnfa	29.6462	7.27544	22.3707	0.772941	0.585223	0.543965
	tnfa	29.775	7.18499	22.59	0.992209	0.502708
ko4 NIAAA	tnfa	29.8274	7.91412	21.9133	0.315493	0.803576	0.71847
	tnfa	29.9374	7.68072	22.2567	0.658893	0.633364
ko5 NIAAA	tnfa	29.8824	8.14309	21.7393	0.141531	0.906557	0.983585
	tnfa	29.7034	8.19049	21.5129	-0.084899	1.06061
ko6 NIAAA	tnfa	31.1289	8.66975	22.4592	0.861383	0.550425	0.58215
	tnfa	30.8746	8.57282	22.3018	0.703982	0.613875
				18.4892
sample ID	target	ct	ct 18s	d CT	dd CT	ratio	AVERAGE
wt1 control	il-1b	26.8212	7.43788	19.3833	0.894111	0.538079	0.466728
	il-1b	27.0142	7.18635	19.8279	1.3387	0.395377
wt2 control	il-1b	27.4352	7.44249	19.9927	1.50352	0.352693	0.372695
	il-1b	27.3085	7.47083	19.8377	1.34851	0.392697
wt3 control	il-1b	27.8706	7.24793	20.6227	2.13352	0.227901	0.247324
	il-1b	27.5846	7.18898	20.3956	1.90646	0.266747
wt1 NIAAA	il-1b	25.5948	7.27295	18.3219	-0.167281	1.12294	1.20724
	il-1b	25.1583	7.03818	18.1201	-0.369094	1.29154
wt2 NIAAA	il-1b	26.1175	7.25335	18.8642	0.374989	0.771111	0.752099
	il-1b	25.9729	7.03575	18.9371	0.447945	0.733086
wt3 NIAAA	il-1b	25.9296	7.48112	18.4485	-0.040646	1.02857	1.01224
	il-1b	25.7455	7.25045	18.4951	0.00591143	0.995911
wt4 NIAAA	il-1b	25.4161	7.07038	18.3457	-0.143467	1.10456	1.05715
	il-1b	25.4247	6.94952	18.4752	-0.0139827	1.00974
wt5 NIAAA	il-1b	25.8727	6.94696	18.9257	0.436553	0.738898	0.872733
	il-1b	25.5843	7.10458	18.4797	-0.0094432	1.00657
wt6 NIAAA	il-1b	25.0988	6.94703	18.1517	-0.337444	1.26352	1.19979
	il-1b	25.1885	6.88341	18.3051	-0.18404	1.13606
ko1 control	il-1b	27.986	7.84319	20.1429	1.65368	0.317828	0.326818
	il-1b	27.9554	7.89193	20.0635	1.57429	0.335808
ko2 control	il-1b	28.0187	7.55561	20.4631	1.97396	0.254553	0.267059
	il-1b	27.5837	7.25574	20.3279	1.83875	0.279564
ko3 control	il-1b	27.8417	7.83007	20.0116	1.52243	0.3481	0.33709
	il-1b	27.8463	7.74038	20.1059	1.61671	0.326079
ko1 NIAAA	il-1b	26.3665	7.08583	19.2806	0.791466	0.577757	0.58927
	il-1b	26.2189	6.99467	19.2243	0.735082	0.600784
ko2 NIAAA	il-1b	25.784	7.16519	18.6188	0.129653	0.914051	0.870684
	il-1b	25.7454	6.98274	18.7627	0.273488	0.827317
ko3 NIAAA	il-1b	26.234	7.27544	18.9585	0.469359	0.722285	0.71955
	il-1b	26.1545	7.18499	18.9695	0.480326	0.716816
ko4 NIAAA	il-1b	27.3987	7.91412	19.4845	0.995366	0.501609	0.520732
	il-1b	27.0592	7.68072	19.3785	0.889356	0.539855
ko5 NIAAA	il-1b	27.0158	8.14309	18.8727	0.383532	0.766559	0.780667
	il-1b	27.011	8.19049	18.8206	0.331382	0.794775
ko6 NIAAA	il-1b	28.6156	8.66975	19.9458	1.45666	0.364335	0.359243
	il-1b	28.5595	8.57282	19.9867	1.49756	0.354152
				22.7757
sample ID	target	ct	ct 18s	d CT	dd CT	ratio	AVERAGE
wt1 control	il6	31.3769	7.43788	23.9391	1.16333	0.446481	0.429889
	il6	31.2368	7.18635	24.0505	1.27475	0.413298
wt2 control	il6	31.2284	7.44249	23.7859	1.01019	0.496479	0.44828
	il6	31.5682	7.47083	24.0974	1.32164	0.400081
wt3 control	il6	30.9641	7.24793	23.7162	0.940501	0.521052	0.476168
	il6	31.178	7.18898	23.989	1.21329	0.431284
wt1 NIAAA	il6	30.0178	7.27295	22.7449	-0.0308287	1.0216	0.943777
	il6	30.0215	7.03818	22.9834	0.207635	0.865956
wt2 NIAAA	il6	29.653	7.25335	22.3997	-0.376067	1.2978	1.23124
	il6	29.5915	7.03575	22.5558	-0.219943	1.16469
wt3 NIAAA	il6	30.3989	7.48112	22.9177	0.142011	0.906255	1.00546
	il6	29.8826	7.25045	22.6321	-0.143607	1.10466
wt4 NIAAA	il6	29.9639	7.07038	22.8936	0.117838	0.921568	0.918508
	il6	29.8527	6.94952	22.9032	0.127449	0.915449
wt5 NIAAA	il6	29.4954	6.94696	22.5484	-0.227287	1.17063	1.33021
	il6	29.3052	7.10458	22.2006	-0.575109	1.48979
wt6 NIAAA	il6	30.1844	6.94703	23.2374	0.461653	0.726154	0.712669
	il6	30.1754	6.88341	23.292	0.516256	0.699184
ko1 control	il6	31.9276	7.84319	24.0844	1.30872	0.40368	0.405894
	il6	31.9606	7.89193	24.0687	1.29298	0.408108
ko2 control	il6	30.937	7.55561	23.3814	0.605709	0.657148	0.611655
	il6	30.8522	7.25574	23.5964	0.820711	0.566163
ko3 control	il6	32.0359	7.83007	24.2059	1.43013	0.371097	0.364718
	il6	31.9967	7.74038	24.2563	1.4806	0.358339
ko1 NIAAA	il6	30.3394	7.08583	23.2536	0.477877	0.718033	0.658032
	il6	30.5121	6.99467	23.5174	0.741706	0.598032
ko2 NIAAA	il6	29.9547	7.16519	22.7895	0.0137952	0.990483	0.925534
	il6	29.9751	6.98274	22.9923	0.216613	0.860584
ko3 NIAAA	il6	30.7238	7.27544	23.4483	0.672622	0.627365	0.666329
	il6	30.4644	7.18499	23.2794	0.503705	0.705293
ko4 NIAAA	il6	31.5986	7.91412	23.6845	0.908746	0.532648	0.52205
	il6	31.4238	7.68072	23.7431	0.967328	0.511452
ko5 NIAAA	il6	31.25	8.14309	23.1069	0.331225	0.794861	0.813512
	il6	31.2313	8.19049	23.0408	0.265064	0.832162
ko6 NIAAA	il6	31.9874	8.66975	23.3176	0.54191	0.686861	0.672959
	il6	31.9501	8.57282	23.3772	0.601524	0.659058
				21.5072
sample ID	target	ct	ct 18s	d CT	dd CT	ratio	AVERAGE
wt1 control	nos2	30.5078	7.43788	23.0699	1.56988	0.336837	0.301787
	nos2	30.5929	7.18635	23.4065	1.90651	0.266737
wt2 control	nos2	30.3026	7.44249	22.8601	1.36009	0.389559	0.449289
	nos2	29.945	7.47083	22.4742	0.974209	0.509019
wt3 control	nos2	31.0874	7.24793	23.8395	2.33949	0.19758	0.209237
	nos2	30.8676	7.18898	23.6786	2.17857	0.220894
wt1 NIAAA	nos2	29.1818	7.27295	21.9088	0.408797	0.753251	0.800214
	nos2	28.7774	7.03818	21.7393	0.239265	0.847177
wt2 NIAAA	nos2	28.978	7.25335	21.7247	0.224661	0.855796	0.788765
	nos2	29.0062	7.03575	21.9705	0.47046	0.721734
wt3 NIAAA	nos2	29.2626	7.48112	21.7815	0.281483	0.822745	0.993218
	nos2	28.5317	7.25045	21.2813	-0.218709	1.16369
wt4 NIAAA	nos2	28.842	7.07038	21.7716	0.271645	0.828374	0.973399
	nos2	28.288	6.94952	21.3385	-0.161466	1.11842
wt5 NIAAA	nos2	28.2257	6.94696	21.2787	-0.221278	1.16577	1.38483
	nos2	27.923	7.10458	20.8184	-0.681575	1.60389
wt6 NIAAA	nos2	28.2179	6.94703	21.2709	-0.229089	1.17209	1.20053
	nos2	28.086	6.88341	21.2026	-0.297442	1.22896
ko1 control	nos2	30.9791	7.84319	23.1359	1.63589	0.321771	0.306832
	nos2	31.1684	7.89193	23.2765	1.77649	0.291892
ko2 control	nos2	30.3962	7.55561	22.8406	1.34059	0.394859	0.365265
	nos2	30.3306	7.25574	23.0749	1.57488	0.335671
ko3 control	nos2	30.829	7.83007	22.9989	1.49895	0.353811	0.306977
	nos2	31.183	7.74038	23.4426	1.94262	0.260143
ko1 NIAAA	nos2	29.4429	7.08583	22.357	0.857032	0.552087	0.565748
	nos2	29.282	6.99467	22.2873	0.787348	0.579408
ko2 NIAAA	nos2	29.0921	7.16519	21.9269	0.426931	0.743842	0.754422
	nos2	28.8692	6.98274	21.8865	0.386465	0.765002
ko3 NIAAA	nos2	30.2912	7.27544	23.0158	1.5158	0.349702	0.32022
	nos2	30.4672	7.18499	23.2822	1.78221	0.290737
ko4 NIAAA	nos2	29.6474	7.91412	21.7333	0.233264	0.850708	0.779655
	nos2	29.6777	7.68072	21.997	0.496954	0.708601
ko5 NIAAA	nos2	30.093	8.14309	21.9499	0.449897	0.732095	0.714235
	nos2	30.2126	8.19049	22.0221	0.522064	0.696375
ko6 NIAAA	nos2	30.4884	8.66975	21.8186	0.318603	0.801846	0.757844
	nos2	30.5591	8.57282	21.9863	0.486324	0.713842
				15.5903
sample ID	target	ct	ct 18s	d CT	dd CT	ratio	AVERAGE
wt1 control	fasn	24.2676	7.43788	16.8297	1.23971	0.423458	0.398391
	fasn	24.1979	7.18635	17.0115	1.4215	0.373324
wt2 control	fasn	25.5532	7.44249	18.1107	2.52075	0.174252	0.200677
	fasn	25.1994	7.47083	17.7286	2.13859	0.227102
wt3 control	fasn	25.2065	7.24793	17.9585	2.36853	0.193642	0.194952
	fasn	25.1281	7.18898	17.9391	2.34915	0.196262
wt1 NIAAA	fasn	22.7851	7.27295	15.5121	-0.0778554	1.05545	0.967253
	fasn	22.8141	7.03818	15.776	0.18597	0.879058
wt2 NIAAA	fasn	22.5112	7.25335	15.2578	-0.332152	1.25889	1.14259
	fasn	22.5883	7.03575	15.5526	-0.0374416	1.02629
wt3 NIAAA	fasn	23.52	7.48112	16.0389	0.44888	0.732611	0.671773
	fasn	23.5514	7.25045	16.3009	0.71091	0.610934
wt4 NIAAA	fasn	22.0725	7.07038	15.0022	-0.587829	1.50298	1.27062
	fasn	22.4854	6.94952	15.5358	-0.0541542	1.03825
wt5 NIAAA	fasn	21.9682	6.94696	15.0213	-0.568732	1.48322	1.40834
	fasn	22.2794	7.10458	15.1748	-0.415166	1.33345
wt6 NIAAA	fasn	22.9689	6.94703	16.0218	0.43185	0.741311	0.777133
	fasn	22.7722	6.88341	15.8888	0.298753	0.812955
ko1 control	fasn	24.9258	7.84319	17.0826	1.49259	0.355373	0.36319
	fasn	24.9124	7.89193	17.0205	1.43048	0.371007
ko2 control	fasn	25.3779	7.55561	17.8223	2.23233	0.212815	0.196881
	fasn	25.3121	7.25574	18.0564	2.46636	0.180948
ko3 control	fasn	25.7697	7.83007	17.9397	2.34966	0.196192	0.214689
	fasn	25.4308	7.74038	17.6904	2.10045	0.233186
ko1 NIAAA	fasn	24.2391	7.08583	17.1533	1.56328	0.33838	0.350699
	fasn	24.0466	6.99467	17.0519	1.46189	0.363018
ko2 NIAAA	fasn	23.7531	7.16519	16.5879	0.997879	0.500736	0.46015
	fasn	23.8258	6.98274	16.843	1.25303	0.419565
ko3 NIAAA	fasn	22.9732	7.27544	15.6978	0.107756	0.928031	0.870568
	fasn	23.0735	7.18499	15.8885	0.298484	0.813106
ko4 NIAAA	fasn	24.5516	7.91412	16.6375	1.04749	0.483808	0.449865
	fasn	24.5363	7.68072	16.8556	1.26562	0.415921
ko5 NIAAA	fasn	24.9573	8.14309	16.8142	1.22417	0.428044	0.478998
	fasn	24.6966	8.19049	16.5061	0.916065	0.529952
ko6 NIAAA	fasn	24.5426	8.66975	15.8728	0.282828	0.821978	0.834363
	fasn	24.4028	8.57282	15.83	0.239994	0.846749
				14.815
sample ID	target	ct	ct 18s	d CT	dd CT	ratio	AVERAGE
wt1 control	scd1	23.4229	7.43788	15.985	1.17501	0.44288	0.447662
	scd1	23.1405	7.18635	15.9542	1.14419	0.452444
wt2 control	scd1	23.9104	7.44249	16.4679	1.65793	0.316894	0.355206
	scd1	23.6263	7.47083	16.1555	1.3455	0.393517
wt3 control	scd1	23.6493	7.24793	16.4014	1.59141	0.331847	0.331185
	scd1	23.5962	7.18898	16.4072	1.59718	0.330523
wt1 NIAAA	scd1	22.5891	7.27295	15.3161	0.506115	0.704116	0.780836
	scd1	22.0699	7.03818	15.0317	0.221698	0.857556
wt2 NIAAA	scd1	21.8201	7.25335	14.5668	-0.243247	1.18365	1.19476
	scd1	21.5757	7.03575	14.5399	-0.270063	1.20586
wt3 NIAAA	scd1	22.4609	7.48112	14.9798	0.169798	0.888967	0.775489
	scd1	22.6555	7.25045	15.4051	0.595075	0.66201
wt4 NIAAA	scd1	22.1953	7.07038	15.1249	0.314896	0.803909	0.950669
	scd1	21.6254	6.94952	14.6759	-0.134126	1.09743
wt5 NIAAA	scd1	21.27	6.94696	14.323	-0.486964	1.40149	1.46108
	scd1	21.3099	7.10458	14.2053	-0.604713	1.52068
wt6 NIAAA	scd1	21.7319	6.94703	14.7848	-0.0251632	1.01759	1.0032
	scd1	21.7097	6.88341	14.8262	0.0162358	0.988809
ko1 control	scd1	23.9841	7.84319	16.1409	1.33093	0.397512	0.405823
	scd1	23.9738	7.89193	16.0818	1.27183	0.414134
ko2 control	scd1	23.8625	7.55561	16.3069	1.49693	0.354306	0.34793
	scd1	23.6156	7.25574	16.3598	1.54982	0.341553
ko3 control	scd1	24.5158	7.83007	16.6857	1.87573	0.27249	0.27598
	scd1	24.3896	7.74038	16.6492	1.83924	0.27947
ko1 NIAAA	scd1	22.7928	7.08583	15.7069	0.896941	0.537024	0.535916
	scd1	22.7076	6.99467	15.7129	0.902908	0.534808
ko2 NIAAA	scd1	22.1716	7.16519	15.0065	0.196456	0.872691	0.843327
	scd1	22.0897	6.98274	15.107	0.296967	0.813962
ko3 NIAAA	scd1	24.2265	7.27544	16.9511	2.14106	0.226713	0.231693
	scd1	24.074	7.18499	16.889	2.07903	0.236674
ko4 NIAAA	scd1	23.8046	7.91412	15.8905	1.08046	0.472877	0.476537
	scd1	23.549	7.68072	15.8683	1.0583	0.480196
ko5 NIAAA	scd1	23.9202	8.14309	15.7771	0.967144	0.511518	0.510598
	scd1	23.9728	8.19049	15.7823	0.972339	0.509679
ko6 NIAAA	scd1	23.7281	8.66975	15.0583	0.248341	0.841864	0.79897
	scd1	23.7862	8.57282	15.2134	0.403396	0.756076
				17.9085
sample ID	target	ct	ct 18s	d CT	dd CT	ratio	AVERAGE
wt1 control	srbp1	26.7933	7.43788	19.3554	1.45539	0.364656	0.397386
	srbp1	26.3036	7.18635	19.1172	1.2172	0.430116
wt2 control	srbp1	26.2485	7.44249	18.806	0.905995	0.533665	0.607709
	srbp1	25.9235	7.47083	18.4527	0.552679	0.681753
wt3 control	srbp1	26.0656	7.24793	18.8177	0.917718	0.529346	0.522104
	srbp1	26.0467	7.18898	18.8577	0.957742	0.514862
wt1 NIAAA	srbp1	25.0218	7.27295	17.7489	-0.151112	1.11042	0.972922
	srbp1	25.1976	7.03818	18.1594	0.259427	0.83542
wt2 NIAAA	srbp1	24.9275	7.25335	17.6741	-0.225884	1.16949	1.09704
	srbp1	24.9007	7.03575	17.865	-0.0350465	1.02459
wt3 NIAAA	srbp1	26.1243	7.48112	18.6432	0.743219	0.597405	0.565997
	srbp1	26.0539	7.25045	18.8035	0.903497	0.534589
wt4 NIAAA	srbp1	24.5889	7.07038	17.5186	-0.381439	1.30264	1.1544
	srbp1	24.8407	6.94952	17.8911	-0.00885334	1.00616
wt5 NIAAA	srbp1	24.59	6.94696	17.643	-0.256997	1.19499	1.33979
	srbp1	24.4345	7.10458	17.3299	-0.570064	1.48459
wt6 NIAAA	srbp1	24.7586	6.94703	17.8116	-0.0884012	1.06319	1.06256
	srbp1	24.6967	6.88341	17.8133	-0.0866884	1.06193
ko1 control	srbp1	27.1179	7.84319	19.2747	1.37474	0.385623	0.373012
	srbp1	27.2643	7.89193	19.3723	1.47233	0.3604
ko2 control	srbp1	26.166	7.55561	18.6104	0.71036	0.611168	0.611158
	srbp1	25.8661	7.25574	18.6104	0.710406	0.611148
ko3 control	srbp1	26.7545	7.83007	18.9245	1.02448	0.491587	0.512078
	srbp1	26.5493	7.74038	18.809	0.908957	0.53257
ko1 NIAAA	srbp1	25.2869	7.08583	18.2011	0.301099	0.811634	0.704947
	srbp1	25.6358	6.99467	18.6412	0.741153	0.598261
ko2 NIAAA	srbp1	26.9042	7.16519	19.7391	1.83905	0.279505	0.271065
	srbp1	26.8117	6.98274	19.8289	1.92892	0.262625
ko3 NIAAA	srbp1	26.0726	7.27544	18.7972	0.897155	0.536944	0.793513
	srbp1	25.0145	7.18499	17.8295	-0.0705003	1.05008
ko4 NIAAA	srbp1	26.0904	7.91412	18.1762	0.27624	0.82574	0.786928
	srbp1	25.9994	7.68072	18.3187	0.418666	0.748116
ko5 NIAAA	srbp1	27.6242	8.14309	19.4811	1.58113	0.334221	0.33552
	srbp1	27.6604	8.19049	19.47	1.56995	0.33682
ko6 NIAAA	srbp1	27.1439	8.66975	18.4742	0.57416	0.671677	0.673679
	srbp1	27.0384	8.57282	18.4656	0.565588	0.67568
				16.8329
sample ID	target	ct	ct 18s	d CT	dd CT	ratio	AVERAGE
wt1 control	acc1	24.9636	7.43788	17.5258	0.695753	0.617387	0.589838
	acc1	24.847	7.18635	17.6606	0.830615	0.56229
wt2 control	acc1	25.2526	7.44249	17.8101	0.980101	0.506944	0.494315
	acc1	25.3547	7.47083	17.8838	1.05383	0.481687
wt3 control	acc1	25.4118	7.24793	18.1639	1.33391	0.39669	0.386152
	acc1	25.4317	7.18898	18.2427	1.41268	0.375614
wt1 NIAAA	acc1	24.9721	7.27295	17.6991	0.869105	0.547486	0.604789
	acc1	24.4631	7.03818	17.4249	0.5949	0.662091
wt2 NIAAA	acc1	23.7838	7.25335	16.5305	-0.29954	1.23075	1.09165
	acc1	23.9359	7.03575	16.9001	0.0701498	0.952539
wt3 NIAAA	acc1	24.3667	7.48112	16.8856	0.0555519	0.962226	0.856931
	acc1	24.4923	7.25045	17.2419	0.411895	0.751635
wt4 NIAAA	acc1	23.616	7.07038	16.5456	-0.284368	1.21788	1.2708
	acc1	23.3749	6.94952	16.4254	-0.404597	1.32372
wt5 NIAAA	acc1	23.9533	6.94696	17.0063	0.176292	0.884975	1.14629
	acc1	23.4413	7.10458	16.3368	-0.493241	1.4076
wt6 NIAAA	acc1	23.4998	6.94703	16.5527	-0.27728	1.21191	1.25846
	acc1	23.3294	6.88341	16.4459	-0.384063	1.30501
ko1 control	acc1	25.5386	7.84319	17.6954	0.865414	0.548889	0.54132
	acc1	25.6277	7.89193	17.7358	0.905764	0.53375
ko2 control	acc1	25.9464	7.55561	18.3908	1.5608	0.338962	0.309219
	acc1	25.9249	7.25574	18.6692	1.83921	0.279475
ko3 control	acc1	25.7432	7.83007	17.9131	1.08314	0.472	0.399925
	acc1	26.1793	7.74038	18.4389	1.60889	0.32785
ko1 NIAAA	acc1	24.6437	7.08583	17.5578	0.727828	0.603812	0.604022
	acc1	24.5515	6.99467	17.5568	0.726824	0.604233
ko2 NIAAA	acc1	24.2635	7.16519	17.0983	0.268343	0.830273	0.81817
	acc1	24.1238	6.98274	17.141	0.311027	0.806068
ko3 NIAAA	acc1	24.877	7.27544	17.6016	0.771587	0.585773	0.516688
	acc1	25.1747	7.18499	17.9897	1.15971	0.447603
ko4 NIAAA	acc1	25.3995	7.91412	17.4854	0.65537	0.634913	0.631797
	acc1	25.1803	7.68072	17.4996	0.669598	0.628682
ko5 NIAAA	acc1	25.8336	8.14309	17.6905	0.860478	0.55077	0.552374
	acc1	25.8726	8.19049	17.6821	0.8521	0.553978
ko6 NIAAA	acc1	25.709	8.66975	17.0393	0.209273	0.864973	0.842571
	acc1	25.6888	8.57282	17.116	0.286007	0.820169
