# Supplementary material for: Targetable Brg1‐CXCL14 axis contributes to alcoholic liver injury by driving neutrophil trafficking
Source: EMBO Mol Med. 2023 Feb 1;15(3):e16592. doi: 10.15252/emmm.202216592 (PMC9994483; doi:10.15252/emmm.202216592)
Supplement: Supplementary file 4 — Source Data for Figure 2 [file EMMM-15-e16592-s008.zip › Figure 2/Fig.2F.xlsx]

## Sheet: Sheet1
GPT
ID	OD	normalized	IU/L
WT pair-fed 1	0.298	0.053	27.7282
WT pair-fed 2	0.321	0.076	48.4719
WT pair-fed 3	0.326	0.081	53.7343
WT pair-fed 4	0.315	0.07	42.5208
WT NIAAA 1	0.392	0.147	152.125
WT NIAAA 2	0.397	0.152	162.009
WT NIAAA 3	0.416	0.171	203.054
WT NIAAA 4	0.375	0.13	121.245
WT NIAAA 5	0.364	0.119	103.415
WT NIAAA 6	0.394	0.149	156.034
WT NIAAA 7	0.361	0.116	98.8339
WT NIAAA 8	0.378	0.133	126.396
KI pair-fed 1	0.294	0.049	24.6753
KI pair-fed 2	0.318	0.073	45.4473
KI pair-fed 3	0.323	0.078	50.5434
KI pair-fed 4	0.329	0.084	57.0269
KI NIAAA 1	0.421	0.176	214.804
KI NIAAA 2	0.402	0.157	172.268
KI NIAAA 3	0.388	0.143	144.485
KI NIAAA 4	0.413	0.168	196.197
KI NIAAA 5	0.405	0.16	178.608
KI NIAAA 6	0.414	0.169	198.466
KI NIAAA 7	0.424	0.179	222.05
KI NIAAA 8	0.399	0.154	166.067
