# Supplementary material for: Targetable Brg1‐CXCL14 axis contributes to alcoholic liver injury by driving neutrophil trafficking
Source: EMBO Mol Med. 2023 Feb 1;15(3):e16592. doi: 10.15252/emmm.202216592 (PMC9994483; doi:10.15252/emmm.202216592)
Supplement: Supplementary file 4 — Source Data for Figure 2 [file EMMM-15-e16592-s008.zip › Figure 2/Fig.2G.xlsx]

## Sheet: Sheet1
GOT
ID	OD	normalized	IU/L
WT pair-fed 1	0.303	0.051	26.1819
WT pair-fed 2	0.331	0.079	51.5958
WT pair-fed 3	0.332	0.08	52.6595
WT pair-fed 4	0.342	0.09	63.9223
WT NIAAA 1	0.451	0.199	274.222
WT NIAAA 2	0.436	0.184	234.457
WT NIAAA 3	0.398	0.146	150.193
WT NIAAA 4	0.445	0.193	257.852
WT NIAAA 5	0.441	0.189	247.284
WT NIAAA 6	0.445	0.193	257.852
WT NIAAA 7	0.429	0.177	217.203
WT NIAAA 8	0.396	0.144	146.373
KI pair-fed 1	0.311	0.059	32.6084
KI pair-fed 2	0.326	0.074	46.4445
KI pair-fed 3	0.339	0.087	60.4224
KI pair-fed 4	0.335	0.083	55.918
KI NIAAA 1	0.471	0.219	333.424
KI NIAAA 2	0.465	0.213	314.899
KI NIAAA 3	0.439	0.187	242.103
KI NIAAA 4	0.467	0.215	321
KI NIAAA 5	0.454	0.202	282.643
KI NIAAA 6	0.458	0.206	294.121
KI NIAAA 7	0.472	0.22	336.576
KI NIAAA 8	0.415	0.163	185.086
