# Supplementary material for: Targetable Brg1‐CXCL14 axis contributes to alcoholic liver injury by driving neutrophil trafficking
Source: EMBO Mol Med. 2023 Feb 1;15(3):e16592. doi: 10.15252/emmm.202216592 (PMC9994483; doi:10.15252/emmm.202216592)
Supplement: Supplementary file 4 — Source Data for Figure 2 [file EMMM-15-e16592-s008.zip › Figure 2/Fig.2H.xlsx]

## Sheet: Sheet1
Triglyceride
ID	OD	normalized	mg/g
WT pair-fed 1	0.396	0.318	3.30048
WT pair-fed 2	0.411	0.333	3.45617
WT pair-fed 3	0.328	0.25	2.59472
WT pair-fed 4	0.345	0.267	2.77116
LKI pair-fed 1	0.339	0.261	2.70889
LKI pair-fed 2	0.415	0.337	3.49768
LKI pair-fed 3	0.422	0.344	3.57033
LKI pair-fed 4	0.386	0.308	3.19669
WT NIAAA 1	0.705	0.627	6.50755
WT NIAAA 2	0.722	0.644	6.684
WT NIAAA 3	0.795	0.717	7.44165
WT NIAAA 4	1.049	0.971	10.0779
WT NIAAA 5	1.165	1.087	11.2818
WT NIAAA 6	0.818	0.74	7.68037
WT NIAAA 7	0.964	0.886	9.19568
WT NIAAA 8	1.231	1.153	11.9668
LKI NIAAA 1	0.89	0.812	8.42765
LKI NIAAA 2	1.335	1.257	13.0462
LKI NIAAA 3	1.271	1.193	12.382
LKI NIAAA 4	1.441	1.363	14.1464
LKI NIAAA 5	0.963	0.885	9.1853
LKI NIAAA 6	0.981	0.903	9.37212
LKI NIAAA 7	1.472	1.394	14.4682
LKI NIAAA 8	1.484	1.406	14.5927
