# Supplementary material for: Targetable Brg1‐CXCL14 axis contributes to alcoholic liver injury by driving neutrophil trafficking
Source: EMBO Mol Med. 2023 Feb 1;15(3):e16592. doi: 10.15252/emmm.202216592 (PMC9994483; doi:10.15252/emmm.202216592)
Supplement: Supplementary file 4 — Source Data for Figure 2 [file EMMM-15-e16592-s008.zip › Figure 2/Fig.2J.xlsx]

## Sheet: Sheet1
1. Il1b mRNA			20.4375
sample	ct target	ct 18s	dct	ddct	ratio	average
WT NIAAA 1	26.82	6.79	20.03	-0.4075	1.32639	1.37399
	26.47	6.54	19.93	-0.5075	1.42158
WT NIAAA 2	27.08	6.21	20.87	0.4325	0.740977	0.764825
	27.15	6.37	20.78	0.3425	0.788673
WT NIAAA 3	27.84	7.18	20.66	0.2225	0.857079	0.869127
	27.55	6.93	20.62	0.1825	0.881175
WT NIAAA 4	27.87	7.32	20.55	0.1125	0.924984	0.918617
	27.64	7.07	20.57	0.1325	0.912249
WT NIAAA 5	26.38	6.48	19.9	-0.5375	1.45146	1.34023
	26.79	6.65	20.14	-0.2975	1.22901
WT NIAAA 6	28.01	7.44	20.57	0.1325	0.912249	0.893669
	28.22	7.59	20.63	0.1925	0.875088
LKI NIAAA 1	25.31	5.75	19.56	-0.8775	1.83719	1.86958
	25.59	6.08	19.51	-0.9275	1.90198
LKI NIAAA 2	26.84	6.81	20.03	-0.4075	1.32639	1.35936
	26.92	6.96	19.96	-0.4775	1.39233
LKI NIAAA 3	27.01	7.32	19.69	-0.7475	1.67888	1.64469
	27.23	7.48	19.75	-0.6875	1.61049
LKI NIAAA 4	27.15	7.35	19.8	-0.6375	1.55563	1.45027
	27.18	7.17	20.01	-0.4275	1.3449
LKI NIAAA 5	26.57	6.94	19.63	-0.8075	1.75018	1.77478
	26.34	6.75	19.59	-0.8475	1.79938
LKI NIAAA 6	26.09	6.52	19.57	-0.8675	1.8245	1.76933
	26.05	6.39	19.66	-0.7775	1.71416
2. Il6 mRNA			21.6967
sample	ct target	ct 18s	dct	ddct	ratio	average
WT NIAAA 1	28.44	6.79	21.65	-0.05	1.03526	0.962054
	28.41	6.54	21.87	0.17	0.888843
WT NIAAA 2	27.81	6.21	21.6	-0.1	1.07177	1.07177
	27.97	6.37	21.6	-0.1	1.07177
WT NIAAA 3	28.79	7.18	21.61	-0.09	1.06437	1.0718
	28.52	6.93	21.59	-0.11	1.07923
WT NIAAA 4	29.29	7.32	21.97	0.27	0.82932	0.773149
	29.25	7.07	22.18	0.48	0.716978
WT NIAAA 5	27.91	6.48	21.43	-0.27	1.20581	1.22707
	28.03	6.65	21.38	-0.32	1.24833
WT NIAAA 6	29.16	7.44	21.72	0.02	0.986233	0.972748
	29.35	7.59	21.76	0.06	0.959264
LKI NIAAA 1	26.87	5.75	21.12	-0.58	1.49485	1.61798
	26.98	6.08	20.9	-0.8	1.7411
LKI NIAAA 2	28.02	6.81	21.21	-0.49	1.40444	1.36657
	28.25	6.96	21.29	-0.41	1.32869
LKI NIAAA 3	28.53	7.32	21.21	-0.49	1.40444	1.4192
	28.66	7.48	21.18	-0.52	1.43396
LKI NIAAA 4	28.51	7.35	21.16	-0.54	1.45397	1.33408
	28.59	7.17	21.42	-0.28	1.21419
LKI NIAAA 5	27.92	6.94	20.98	-0.72	1.64718	1.54057
	27.93	6.75	21.18	-0.52	1.43396
LKI NIAAA 6	27.39	6.52	20.87	-0.83	1.77769	1.66801
	27.45	6.39	21.06	-0.64	1.55833
3. Tnfa mRNA			20.5558
sample	ct target	ct 18s	dct	ddct	ratio	average
WT NIAAA 1	27.19	6.79	20.4	-0.16	1.11729	1.09083
	27.01	6.54	20.47	-0.09	1.06437
WT NIAAA 2	26.75	6.21	20.54	-0.02	1.01396	1.00353
	26.94	6.37	20.57	0.01	0.993092
WT NIAAA 3	27.66	7.18	20.48	-0.08	1.05702	1.01148
	27.54	6.93	20.61	0.05	0.965936
WT NIAAA 4	27.91	7.32	20.59	0.03	0.97942	0.924985
	27.83	7.07	20.76	0.2	0.870551
WT NIAAA 5	26.94	6.48	20.46	-0.1	1.07177	1.14721
	26.92	6.65	20.27	-0.29	1.22264
WT NIAAA 6	28.17	7.44	20.73	0.17	0.888843	0.870739
	28.38	7.59	20.79	0.23	0.852635
LKI NIAAA 1	25.61	5.75	19.86	-0.7	1.6245	1.71977
	25.78	6.08	19.7	-0.86	1.81504
LKI NIAAA 2	26.69	6.81	19.88	-0.68	1.60214	1.54849
	26.94	6.96	19.98	-0.58	1.49485
LKI NIAAA 3	27.35	7.32	20.03	-0.53	1.44393	1.5746
	27.27	7.48	19.79	-0.77	1.70527
LKI NIAAA 4	26.98	7.35	19.63	-0.93	1.90528	1.8112
	26.95	7.17	19.78	-0.78	1.71713
LKI NIAAA 5	27.04	6.94	20.1	-0.46	1.37554	1.38514
	26.83	6.75	20.08	-0.48	1.39474
LKI NIAAA 6	26.25	6.52	19.73	-0.83	1.77769	1.66263
	26.32	6.39	19.93	-0.63	1.54756
4. Fasn mRNA			19.1283
sample	ct target	ct 18s	dct	ddct	ratio	average
WT NIAAA 1	25.74	6.79	18.95	-0.18	1.13288	1.09495
	25.59	6.54	19.05	-0.08	1.05702
WT NIAAA 2	25.42	6.21	19.21	0.08	0.946058	0.969575
	25.51	6.37	19.14	0.01	0.993092
WT NIAAA 3	26.67	7.18	19.49	0.36	0.779165	0.798533
	26.35	6.93	19.42	0.29	0.817902
WT NIAAA 4	26.36	7.32	19.04	-0.09	1.06437	0.955558
	26.44	7.07	19.37	0.24	0.846745
WT NIAAA 5	25.81	6.48	19.33	0.2	0.870551	0.873578
	25.97	6.65	19.32	0.19	0.876606
WT NIAAA 6	26.17	7.44	18.73	-0.4	1.31951	1.43892
	26.08	7.59	18.49	-0.64	1.55833
LKI NIAAA 1	24.18	5.75	18.43	-0.7	1.6245	1.63584
	24.49	6.08	18.41	-0.72	1.64718
LKI NIAAA 2	25.51	6.81	18.7	-0.43	1.34723	1.25598
	25.87	6.96	18.91	-0.22	1.16473
LKI NIAAA 3	25.85	7.32	18.53	-0.6	1.51572	1.53164
	25.98	7.48	18.5	-0.63	1.54756
LKI NIAAA 4	26.01	7.35	18.66	-0.47	1.38511	1.33427
	25.94	7.17	18.77	-0.36	1.28343
LKI NIAAA 5	25.34	6.94	18.4	-0.73	1.65864	1.65864
	25.15	6.75	18.4	-0.73	1.65864
LKI NIAAA 6	24.98	6.52	18.46	-0.67	1.59107	1.55339
	24.92	6.39	18.53	-0.6	1.51572
5. Scd1 mRNA			20.4625
sample	ct target	ct 18s	dct	ddct	ratio	average
WT NIAAA 1	27.07	6.79	20.28	-0.1825	1.13485	1.01571
	27.16	6.54	20.62	0.1575	0.896577
WT NIAAA 2	26.25	6.21	20.04	-0.4225	1.34025	1.34025
	26.41	6.37	20.04	-0.4225	1.34025
WT NIAAA 3	27.38	7.18	20.2	-0.2625	1.19956	1.17512
	27.19	6.93	20.26	-0.2025	1.15069
WT NIAAA 4	28.21	7.32	20.89	0.4275	0.743549	0.699941
	28.14	7.07	21.07	0.6075	0.656333
WT NIAAA 5	26.85	6.48	20.37	-0.0925	1.06622	1.10448
	26.92	6.65	20.27	-0.1925	1.14274
WT NIAAA 6	28.15	7.44	20.71	0.2475	0.842355	0.816883
	28.39	7.59	20.8	0.3375	0.791412
LKI NIAAA 1	25.71	5.75	19.96	-0.5025	1.41667	1.44675
	25.98	6.08	19.9	-0.5625	1.47683
LKI NIAAA 2	26.85	6.81	20.04	-0.4225	1.34025	1.37846
	26.92	6.96	19.96	-0.5025	1.41667
LKI NIAAA 3	27.43	7.32	20.11	-0.3525	1.27677	1.27677
	27.59	7.48	20.11	-0.3525	1.27677
LKI NIAAA 4	27.58	7.35	20.23	-0.2325	1.17487	1.20836
	27.32	7.17	20.15	-0.3125	1.24186
LKI NIAAA 5	27.15	6.94	20.21	-0.2525	1.19127	1.0761
	27.27	6.75	20.52	0.0575	0.960928
LKI NIAAA 6	26.69	6.52	20.17	-0.2925	1.22476	1.25968
	26.48	6.39	20.09	-0.3725	1.29459
6. Srebp1 mRNA			20.9183
sample	ct target	ct 18s	dct	ddct	ratio	average
WT NIAAA 1	27.88	6.79	21.09	0.17	0.888843	0.895047
	27.61	6.54	21.07	0.15	0.90125
WT NIAAA 2	26.95	6.21	20.74	-0.18	1.13288	1.20815
	26.93	6.37	20.56	-0.36	1.28343
WT NIAAA 3	28.24	7.18	21.06	0.14	0.907519	0.883042
	28.07	6.93	21.14	0.22	0.858565
WT NIAAA 4	28.36	7.32	21.04	0.12	0.920188	0.929855
	28.08	7.07	21.01	0.09	0.939523
WT NIAAA 5	27.49	6.48	21.01	0.09	0.939523	1.02455
	27.42	6.65	20.77	-0.15	1.10957
WT NIAAA 6	28.19	7.44	20.75	-0.17	1.12506	1.11348
	28.37	7.59	20.78	-0.14	1.10191
LKI NIAAA 1	26.16	5.75	20.41	-0.51	1.42405	1.52993
	26.29	6.08	20.21	-0.71	1.6358
LKI NIAAA 2	27.78	6.81	20.97	0.05	0.965936	1.04161
	27.72	6.96	20.76	-0.16	1.11729
LKI NIAAA 3	27.59	7.32	20.27	-0.65	1.56917	1.52172
	27.84	7.48	20.36	-0.56	1.47427
LKI NIAAA 4	27.47	7.35	20.12	-0.8	1.7411	1.72912
	27.31	7.17	20.14	-0.78	1.71713
LKI NIAAA 5	26.99	6.94	20.05	-0.87	1.82766	1.77837
	26.88	6.75	20.13	-0.79	1.72907
LKI NIAAA 6	26.92	6.52	20.4	-0.52	1.43396	1.40475
	26.85	6.39	20.46	-0.46	1.37554
