# Supplementary material for: Targetable Brg1‐CXCL14 axis contributes to alcoholic liver injury by driving neutrophil trafficking
Source: EMBO Mol Med. 2023 Feb 1;15(3):e16592. doi: 10.15252/emmm.202216592 (PMC9994483; doi:10.15252/emmm.202216592)
Supplement: Supplementary file 5 — Source Data for Figure 3 [file EMMM-15-e16592-s003.zip]

Archive with 23 entries (18 files):
- Figure 3/
- Figure 3/Fig.3A/
- Figure 3/Fig.3A/1.jpg
- Figure 3/Fig.3A/10.jpg
- Figure 3/Fig.3A/2.jpg
- Figure 3/Fig.3A/3.jpg
- Figure 3/Fig.3A/4.jpg
- Figure 3/Fig.3A/5.jpg
- Figure 3/Fig.3A/6.jpg
- Figure 3/Fig.3A/7.jpg
- Figure 3/Fig.3A/8.jpg
- Figure 3/Fig.3A/9.jpg
- Figure 3/Fig.3B/
- Figure 3/Fig.3B/1.jpg
- Figure 3/Fig.3B/2.jpg
- Figure 3/Fig.3B/3.jpg
- Figure 3/Fig.3B/4.jpg
- Figure 3/Fig.3D/
- Figure 3/Fig.3D/WT CKO hepatocyte/
- Figure 3/Fig.3D/WT CKO hepatocyte/1.jpg
- Figure 3/Fig.3D/WT CKO hepatocyte/2.jpg
- Figure 3/Fig.3D/WT CKO hepatocyte/3.jpg
- Figure 3/Fig.3D/WT CKO hepatocyte/4.jpg
