# Supplementary material for: Targetable Brg1‐CXCL14 axis contributes to alcoholic liver injury by driving neutrophil trafficking
Source: EMBO Mol Med. 2023 Feb 1;15(3):e16592. doi: 10.15252/emmm.202216592 (PMC9994483; doi:10.15252/emmm.202216592)
Supplement: Supplementary file 6 — Source Data for Figure 4 [file EMMM-15-e16592-s005.zip]

Archive with 14 entries (11 files):
- Figure 4/
- Figure 4/Fig.4A.xlsx
- Figure 4/Fig.4B.xlsx
- Figure 4/Fig.4C.xls
- Figure 4/Fig.4D.xlsx
- Figure 4/Fig.4E.xls
- Figure 4/Fig.4G/
- Figure 4/Fig.4G/WT CKO hepatocytes rCXCL14/
- Figure 4/Fig.4G/WT CKO hepatocytes rCXCL14/1.jpg
- Figure 4/Fig.4G/WT CKO hepatocytes rCXCL14/2.jpg
- Figure 4/Fig.4G/WT CKO hepatocytes rCXCL14/3.jpg
- Figure 4/Fig.4H.xlsx
- Figure 4/Fig.4I.xlsx
- Figure 4/Fig.4J.xlsx
