# Supplementary material for: Targetable Brg1‐CXCL14 axis contributes to alcoholic liver injury by driving neutrophil trafficking
Source: EMBO Mol Med. 2023 Feb 1;15(3):e16592. doi: 10.15252/emmm.202216592 (PMC9994483; doi:10.15252/emmm.202216592)
Supplement: Supplementary file 6 — Source Data for Figure 4 [file EMMM-15-e16592-s005.zip › Figure 4/Fig.4A.xlsx]

## Sheet: Sheet1
				19.7327
sample ID	target	ct	ct 18s	d CT	dd CT	ratio	average
wt1 control	cxcl14	29.8976	7.43788	22.4597	2.72972	0.150755	0.135138
	cxcl14	29.981	7.18635	22.7947	3.06465	0.119522
wt2 control	cxcl14	30.6965	7.44249	23.254	3.52403	0.0869281	0.0904032
	cxcl14	30.6139	7.47083	23.1431	3.41306	0.0938783
wt3 control	cxcl14	29.8671	7.24793	22.6192	2.88919	0.13498	0.124556
	cxcl14	30.0502	7.18898	22.8612	3.13122	0.114132
wt1 NIAAA	cxcl14	27.1598	7.27295	19.8869	0.156857	0.896977	0.818665
	cxcl14	27.2019	7.03818	20.1637	0.433716	0.740352
wt2 NIAAA	cxcl14	26.9845	7.25335	19.7312	0.00118727	0.999177	0.973649
	cxcl14	26.8426	7.03575	19.8069	0.076857	0.948121
wt3 NIAAA	cxcl14	26.9735	7.48112	19.4924	-0.237604	1.17903	1.04646
	cxcl14	27.1104	7.25045	19.8599	0.129905	0.913892
wt4 NIAAA	cxcl14	27.2652	7.07038	20.1948	0.464805	0.724569	0.705367
	cxcl14	27.2229	6.94952	20.2734	0.543372	0.686165
wt5 NIAAA	cxcl14	26.4117	6.94696	19.4647	-0.265282	1.20187	1.17098
	cxcl14	26.6454	7.10458	19.5408	-0.189155	1.1401
wt6 NIAAA	cxcl14	25.9654	6.94703	19.0183	-0.711675	1.6377	1.46543
	cxcl14	26.2425	6.88341	19.3591	-0.37089	1.29315
ko1 control	cxcl14	30.3595	7.84319	22.5163	2.78631	0.144956	0.138399
	cxcl14	30.5451	7.89193	22.6531	2.92312	0.131841
ko2 control	cxcl14	30.7883	7.55561	23.2327	3.50267	0.0882251	0.0815787
	cxcl14	30.724	7.25574	23.4683	3.73827	0.0749324
ko3 control	cxcl14	30.2124	7.83007	22.3824	2.65237	0.159059	0.138292
	cxcl14	30.5593	7.74038	22.819	3.08896	0.117525
ko1 NIAAA	cxcl14	27.854	7.08583	20.7682	1.03818	0.486943	0.498423
	cxcl14	27.6964	6.99467	20.7017	0.971707	0.509902
ko2 NIAAA	cxcl14	28.5103	7.16519	21.3451	1.61509	0.326445	0.33057
	cxcl14	28.2918	6.98274	21.3091	1.57908	0.334695
ko3 NIAAA	cxcl14	29.1854	7.27544	21.91	2.17998	0.220679	0.208899
	cxcl14	29.2579	7.18499	22.0729	2.34287	0.197118
ko4 NIAAA	cxcl14	30.0544	7.91412	22.1403	2.41032	0.188115	0.172436
	cxcl14	30.0841	7.68072	22.4034	2.6734	0.156757
ko5 NIAAA	cxcl14	29.4911	8.14309	21.348	1.61804	0.325778	0.318088
	cxcl14	29.6083	8.19049	21.4178	1.68781	0.310397
ko6 NIAAA	cxcl14	31.0786	8.66975	22.4088	2.67884	0.156167	0.147666
	cxcl14	31.148	8.57282	22.5751	2.84514	0.139164
