# Supplementary material for: Targetable Brg1‐CXCL14 axis contributes to alcoholic liver injury by driving neutrophil trafficking
Source: EMBO Mol Med. 2023 Feb 1;15(3):e16592. doi: 10.15252/emmm.202216592 (PMC9994483; doi:10.15252/emmm.202216592)
Supplement: Supplementary file 6 — Source Data for Figure 4 [file EMMM-15-e16592-s005.zip › Figure 4/Fig.4B.xlsx]

## Sheet: Sheet1
sample ID	OD	Normalized	(pg/ml)
WT NIAAA 1	2.098	1.636	152.262
WT NIAAA 2	1.945	1.483	137.93
WT NIAAA 3	2.016	1.554	144.581
WT NIAAA 4	1.783	1.321	122.754
WT NIAAA 5	1.794	1.332	123.785
WT NIAAA 6	1.456	0.994	92.1218
BRG1 LKO NIAAA 1	1.431	0.969	89.7799
BRG1 LKO NIAAA 2	1.429	0.967	89.5925
BRG1 LKO NIAAA 3	1.398	0.936	86.6885
BRG1 LKO NIAAA 4	1.375	0.913	84.534
BRG1 LKO NIAAA 5	1.316	0.854	79.007
BRG1 LKO NIAAA 6	1.043	0.581	53.4333
