# Supplementary material for: Targetable Brg1‐CXCL14 axis contributes to alcoholic liver injury by driving neutrophil trafficking
Source: EMBO Mol Med. 2023 Feb 1;15(3):e16592. doi: 10.15252/emmm.202216592 (PMC9994483; doi:10.15252/emmm.202216592)
Supplement: Supplementary file 6 — Source Data for Figure 4 [file EMMM-15-e16592-s005.zip › Figure 4/Fig.4C.xls]

## Sheet: Sheet1
CXCL14 mRNA
sample ID	ct	ct 18s	dct	ddct	ratio	average	SD
WT saline 3h	30.86	10.43	20.43	0.02	0.986233	1.03971	0.0809879
	30.93	10.52	20.41	0	1
	30.57	10.34	20.23	-0.18	1.13288
LKO saline 3h	30.79	10.07	20.72	0.31	0.806642	0.962156	0.142586
	30.47	10.05	20.42	0.01	0.993092
	30.46	10.17	20.29	-0.12	1.08673
WT EtOH 3h	27.81	9.23	18.58	-1.83	3.55537	3.77912	0.201139
	27.58	9.15	18.43	-1.98	3.94493
	27.83	9.36	18.47	-1.94	3.83706
LKO EtOH 3h	28.84	9.48	19.36	-1.05	2.07053	1.89602	0.151257
	28.92	9.37	19.55	-0.86	1.81504
	29.01	9.45	19.56	-0.85	1.8025
WT saline 6h	29.91	9.22	20.69	0.28	0.823591	0.925222	0.0880801
	29.64	9.2	20.44	0.03	0.97942
	29.67	9.22	20.45	0.04	0.972655
LKO saline 6h	29.63	9.18	20.45	0.04	0.972655	0.87551	0.112252
	29.89	9.07	20.82	0.41	0.752623
	29.75	9.19	20.56	0.15	0.90125
WT EtOH 6h	26.85	9.35	17.5	-2.91	7.51618	6.7851	1.17779
	26.68	9.16	17.52	-2.89	7.4127
	27.07	9.1	17.97	-2.44	5.42642
LKO EtOH 6h	28.21	9.17	19.04	-1.37	2.58471	2.45277	0.116924
	28.15	8.98	19.17	-1.24	2.36199
	28.16	9.02	19.14	-1.27	2.41162
WT saline 12h	29.44	9.11	20.33	-0.08	1.05702	1.00312	0.0496432
	29.49	9.07	20.42	0.01	0.993092
	29.58	9.11	20.47	0.06	0.959264
LKO saline 12h	30.46	9.87	20.59	0.18	0.882703	0.932319	0.102074
	30.17	9.83	20.34	-0.07	1.04972
	30.23	9.61	20.62	0.21	0.864537
WT EtOH 12h	28.35	9.07	19.28	-1.13	2.18859	1.98327	0.293437
	28.61	9.28	19.33	-1.08	2.11404
	28.74	9.05	19.69	-0.72	1.64718
LKO EtOH 12h	29.29	9.38	19.91	-0.5	1.41421	1.44767	0.0420316
	29.05	9.22	19.83	-0.58	1.49485
	29.05	9.16	19.89	-0.52	1.43396
