# Supplementary material for: Targetable Brg1‐CXCL14 axis contributes to alcoholic liver injury by driving neutrophil trafficking
Source: EMBO Mol Med. 2023 Feb 1;15(3):e16592. doi: 10.15252/emmm.202216592 (PMC9994483; doi:10.15252/emmm.202216592)
Supplement: Supplementary file 6 — Source Data for Figure 4 [file EMMM-15-e16592-s005.zip › Figure 4/Fig.4D.xlsx]

## Sheet: Sheet1
	OD	normalized OD	(pg/ml)	average	SD
WT saline	0.849	0.387	17.63	18.0984	1.87119
	0.825	0.363	16.5059
	0.903	0.441	20.1593
WT EtOH	1.794	1.332	61.8923	81.9859	18.1684
	2.326	1.864	86.8103
	2.549	2.087	97.2553
LKO saline	0.793	0.331	15.007	17.4582	2.81589
	0.911	0.449	20.534
	0.832	0.37	16.8337
LKO EtOH	1.445	0.983	45.5457	38.3482	7.21317
	1.137	0.675	31.1194
	1.292	0.83	38.3794
