# Supplementary material for: Targetable Brg1‐CXCL14 axis contributes to alcoholic liver injury by driving neutrophil trafficking
Source: EMBO Mol Med. 2023 Feb 1;15(3):e16592. doi: 10.15252/emmm.202216592 (PMC9994483; doi:10.15252/emmm.202216592)
Supplement: Supplementary file 6 — Source Data for Figure 4 [file EMMM-15-e16592-s005.zip › Figure 4/Fig.4E.xls]

## Sheet: Sheet1
sample ID	raw luc	protein	GFP	normalized	ratio	average	SD
-2000	525	36.3975	2829.46	0.00509782	0.984619	1.04586	0.0930683
	632	36.0816	2934.28	0.00596938	1.15296
	470	32.2913	2811.23	0.00517745	1
EtOH	2431	35.134	2757.89	0.0250888	4.84578	5.53933	0.84822
	2998	30.712	2907.34	0.033576	6.48504
	2560	33.2389	2813.55	0.0273741	5.28717
-1500	622	34.3444	2844.95	0.0063659	1.22954	1.07735	0.132885
	493	34.0285	2748.36	0.00527145	1.01816
	484	32.1333	2955.47	0.00509639	0.984344
EtOH	3254	38.1348	2802.52	0.0304472	5.88074	5.23549	0.647204
	2929	37.9768	2843.18	0.0271267	5.23939
	2485	35.4499	2952.08	0.0237456	4.58635
-1000	618	39.872	2751.63	0.00563288	1.08796	1.063	0.0599984
	555	37.0292	2616.31	0.00572874	1.10648
	520	37.661	2681.46	0.00514921	0.994546
EtOH	2746	34.1865	2733.72	0.0293827	5.67514	5.52138	0.569193
	3021	34.8182	2794.02	0.0310538	5.9979
	2575	36.5554	2781.65	0.0253234	4.8911
-400	446	33.5547	2887.09	0.00460385	0.889211	1.08181	0.167235
	489	30.2382	2624.24	0.0061624	1.19024
	503	30.8699	2699.15	0.00603679	1.16598
EtOH	2732	32.1333	2674.98	0.0317837	6.13887	5.44659	0.607785
	2952	38.4506	2851.49	0.0269241	5.20026
	2640	37.0292	2753.71	0.0258905	5.00063
-100	376	29.2906	2574.76	0.00498567	0.962958	0.92899	0.0668812
	339	29.4485	2609.82	0.00441089	0.851942
	428	33.2389	2558.49	0.00503285	0.972071
EtOH	574	36.5554	2543.81	0.0061727	1.19223	1.09128	0.0931872
	529	38.2927	2645.64	0.00522167	1.00854
	511	35.9237	2560.31	0.00555581	1.07308
