# Supplementary material for: Targetable Brg1‐CXCL14 axis contributes to alcoholic liver injury by driving neutrophil trafficking
Source: EMBO Mol Med. 2023 Feb 1;15(3):e16592. doi: 10.15252/emmm.202216592 (PMC9994483; doi:10.15252/emmm.202216592)
Supplement: Supplementary file 6 — Source Data for Figure 4 [file EMMM-15-e16592-s005.zip › Figure 4/Fig.4H.xlsx]

## Sheet: Sheet1
ALT
sample ID	OD	normalized OD	GOT(U/L)
WT1	0.849	0.139	176.879
WT2	0.835	0.125	152.601
WT3	0.807	0.097	104.046
WT4	0.814	0.104	116.185
WT5	0.842	0.132	164.74
KO1	0.796	0.086	84.9711
KO2	0.782	0.072	60.6936
KO3	0.775	0.065	48.5549
KO4	0.808	0.098	105.78
KO6	0.791	0.081	76.3006
KO1+CXCL14	0.843	0.133	166.474
KO2+CXCL14	0.851	0.141	180.347
KO3+CXCL14	0.827	0.117	138.728
KO4+CXCL14	0.833	0.123	149.133
KO5+CXCL14	0.846	0.136	171.676
