# Supplementary material for: Targetable Brg1‐CXCL14 axis contributes to alcoholic liver injury by driving neutrophil trafficking
Source: EMBO Mol Med. 2023 Feb 1;15(3):e16592. doi: 10.15252/emmm.202216592 (PMC9994483; doi:10.15252/emmm.202216592)
Supplement: Supplementary file 6 — Source Data for Figure 4 [file EMMM-15-e16592-s005.zip › Figure 4/Fig.4I.xlsx]

## Sheet: Sheet1
AST
sample ID	OD	normalized OD	GOT(U/L)
WT1	0.799	0.157	227.471
WT2	0.809	0.167	244.587
WT3	0.837	0.195	292.512
WT4	0.831	0.189	282.242
WT5	0.794	0.152	218.913
KO1	0.715	0.073	83.697
KO2	0.738	0.096	123.064
KO3	0.732	0.09	112.794
KO4	0.725	0.083	100.813
KO6	0.731	0.089	111.083
KO1+CXCL14	0.807	0.165	241.164
KO2+CXCL14	0.778	0.136	191.528
KO3+CXCL14	0.76	0.118	160.719
KO4+CXCL14	0.784	0.142	201.797
KO5+CXCL14	0.804	0.162	236.029
