# Supplementary material for: Targetable Brg1‐CXCL14 axis contributes to alcoholic liver injury by driving neutrophil trafficking
Source: EMBO Mol Med. 2023 Feb 1;15(3):e16592. doi: 10.15252/emmm.202216592 (PMC9994483; doi:10.15252/emmm.202216592)
Supplement: Supplementary file 6 — Source Data for Figure 4 [file EMMM-15-e16592-s005.zip › Figure 4/Fig.4J.xlsx]

## Sheet: Sheet1
Triglyceride
ID	OD	normalized	mg/g
WT1	0.253	0.188	9.75614
WT2	0.323	0.258	13.3887
WT3	0.279	0.214	11.1054
WT4	0.249	0.184	9.54856
WT5	0.241	0.176	9.13341
KO1	0.198	0.133	6.90195
KO2	0.217	0.152	7.88794
KO3	0.118	0.053	2.7504
KO4	0.157	0.092	4.77428
KO5	0.151	0.086	4.46292
KO1+CXCL14	0.186	0.121	6.27922
KO2+CXCL14	0.274	0.209	10.8459
KO3+CXCL14	0.245	0.18	9.34099
KO4+CXCL14	0.232	0.167	8.66636
KO5+CXCL14	0.235	0.17	8.82204
