# Supplementary material for: Targetable Brg1‐CXCL14 axis contributes to alcoholic liver injury by driving neutrophil trafficking
Source: EMBO Mol Med. 2023 Feb 1;15(3):e16592. doi: 10.15252/emmm.202216592 (PMC9994483; doi:10.15252/emmm.202216592)
Supplement: Supplementary file 7 — Source Data for Figure 5 [file EMMM-15-e16592-s010.zip]

Archive with 51 entries (40 files):
- Figure 5/
- Figure 5/Fig.5B.xlsx
- Figure 5/Fig.5C.xlsx
- Figure 5/Fig.5D.xlsx
- Figure 5/Fig.5E/
- Figure 5/Fig.5E/DHE/
- Figure 5/Fig.5E/DHE/1.jpg
- Figure 5/Fig.5E/DHE/2.jpg
- Figure 5/Fig.5E/DHE/3.jpg
- Figure 5/Fig.5E/DHE/4.jpg
- Figure 5/Fig.5E/HE/
- Figure 5/Fig.5E/HE/1.jpg
- Figure 5/Fig.5E/HE/2.jpg
- Figure 5/Fig.5E/HE/3.jpg
- Figure 5/Fig.5E/HE/4.jpg
- Figure 5/Fig.5E/LY6G/
- Figure 5/Fig.5E/LY6G/1.jpg
- Figure 5/Fig.5E/LY6G/2.jpg
- Figure 5/Fig.5E/LY6G/3.jpg
- Figure 5/Fig.5E/LY6G/4.jpg
- Figure 5/Fig.5E/ORO/
- Figure 5/Fig.5E/ORO/1.jpg
- Figure 5/Fig.5E/ORO/2.jpg
- Figure 5/Fig.5E/ORO/3.jpg
- Figure 5/Fig.5E/ORO/4.jpg
- Figure 5/Fig.5F.xlsx
- Figure 5/Fig.5G.xlsx
- Figure 5/Fig.5H.xlsx
- Figure 5/Fig.5I.xlsx
- Figure 5/Fig.5J/
- Figure 5/Fig.5J/DHE/
- Figure 5/Fig.5J/DHE/1.jpg
- Figure 5/Fig.5J/DHE/2.jpg
- Figure 5/Fig.5J/DHE/3.jpg
- Figure 5/Fig.5J/DHE/4.jpg
- Figure 5/Fig.5J/HE/
- Figure 5/Fig.5J/HE/1.jpg
- Figure 5/Fig.5J/HE/2.jpg
- Figure 5/Fig.5J/HE/3.jpg
- Figure 5/Fig.5J/HE/4.jpg
- Figure 5/Fig.5J/LY6G/
- Figure 5/Fig.5J/LY6G/1.jpg
- Figure 5/Fig.5J/LY6G/2.jpg
- Figure 5/Fig.5J/LY6G/3.jpg
- Figure 5/Fig.5J/LY6G/4.jpg
- Figure 5/Fig.5J/ORO/
- Figure 5/Fig.5J/ORO/1.jpg
- Figure 5/Fig.5J/ORO/2.jpg
- Figure 5/Fig.5J/ORO/3.jpg
- Figure 5/Fig.5J/ORO/4.jpg
- Figure 5/Fig.5K.xlsx
