# Supplementary material for: Targetable Brg1‐CXCL14 axis contributes to alcoholic liver injury by driving neutrophil trafficking
Source: EMBO Mol Med. 2023 Feb 1;15(3):e16592. doi: 10.15252/emmm.202216592 (PMC9994483; doi:10.15252/emmm.202216592)
Supplement: Supplementary file 7 — Source Data for Figure 5 [file EMMM-15-e16592-s010.zip › Figure 5/Fig.5B.xlsx]

## Sheet: Sheet1
ALT
ID	OD	normalized	IU/L
GFP CON 1	0.344	0.067	39.691
GFP CON 2	0.353	0.076	48.4719
GFP CON 3	0.361	0.084	57.0269
GFP CON 4	0.375	0.098	73.776
GFP ETOH 1	0.455	0.178	219.618
GFP ETOH 2	0.434	0.157	172.268
GFP ETOH 3	0.428	0.151	160.002
GFP ETOH 4	0.426	0.149	156.034
GFP ETOH 5	0.415	0.138	135.262
GFP ETOH 6	0.451	0.174	210.055
CXCL14 CON 1	0.344	0.067	39.691
CXCL14 CON 2	0.342	0.065	37.8576
CXCL14 CON 3	0.357	0.08	52.6595
CXCL14 CON 4	0.367	0.09	63.9223
CXCL14 ETOH 1	0.448	0.171	203.054
CXCL14 ETOH 2	0.489	0.212	311.876
CXCL14 ETOH 3	0.492	0.215	321
CXCL14 ETOH 4	0.471	0.194	260.536
CXCL14 ETOH 5	0.434	0.157	172.268
CXCL14 ETOH 6	0.503	0.226	355.885
