# Supplementary material for: Targetable Brg1‐CXCL14 axis contributes to alcoholic liver injury by driving neutrophil trafficking
Source: EMBO Mol Med. 2023 Feb 1;15(3):e16592. doi: 10.15252/emmm.202216592 (PMC9994483; doi:10.15252/emmm.202216592)
Supplement: Supplementary file 7 — Source Data for Figure 5 [file EMMM-15-e16592-s010.zip › Figure 5/Fig.5C.xlsx]

## Sheet: Sheet1
AST
ID	OD	normalized	IU/L
GFP CON 1	0.359	0.082	54.8205
GFP CON 2	0.351	0.074	46.4445
GFP CON 3	0.348	0.071	43.4854
GFP CON 4	0.354	0.077	49.5021
GFP ETOH 1	0.457	0.18	224.498
GFP ETOH 2	0.505	0.228	362.472
GFP ETOH 3	0.468	0.191	252.533
GFP ETOH 4	0.492	0.215	321
GFP ETOH 5	0.483	0.206	294.121
GFP ETOH 6	0.495	0.218	330.29
CXCL14 CON 1	0.318	0.041	19.0398
CXCL14 CON 2	0.362	0.085	58.1472
CXCL14 CON 3	0.354	0.077	49.5021
CXCL14 CON 4	0.359	0.082	54.8205
CXCL14 ETOH 1	0.527	0.25	440.081
CXCL14 ETOH 2	0.536	0.259	474.63
CXCL14 ETOH 3	0.489	0.212	311.876
CXCL14 ETOH 4	0.521	0.244	417.965
CXCL14 ETOH 5	0.526	0.249	436.345
CXCL14 ETOH 6	0.495	0.218	330.29
