# Supplementary material for: Targetable Brg1‐CXCL14 axis contributes to alcoholic liver injury by driving neutrophil trafficking
Source: EMBO Mol Med. 2023 Feb 1;15(3):e16592. doi: 10.15252/emmm.202216592 (PMC9994483; doi:10.15252/emmm.202216592)
Supplement: Supplementary file 7 — Source Data for Figure 5 [file EMMM-15-e16592-s010.zip › Figure 5/Fig.5D.xlsx]

## Sheet: Sheet1
Triglyceride
ID	OD	normalized	mg/g
GFP CON 1	0.105	0.04	2.07577
GFP CON 2	0.124	0.059	3.06177
GFP CON 3	0.111	0.046	2.38714
GFP ETOH 1	0.196	0.131	6.79816
GFP ETOH 2	0.238	0.173	8.97773
GFP ETOH 3	0.207	0.142	7.369
GFP ETOH 4	0.199	0.134	6.95385
GFP ETOH 5	0.273	0.208	10.794
CXCL14 CON 1	0.116	0.051	2.64661
CXCL14 CON 2	0.141	0.076	3.94397
CXCL14 CON 3	0.143	0.078	4.04776
CXCL14 ETOH 1	0.312	0.247	12.8179
CXCL14 ETOH 2	0.266	0.201	10.4308
CXCL14 ETOH 3	0.329	0.264	13.7001
CXCL14 ETOH 4	0.333	0.268	13.9077
CXCL14 ETOH 5	0.366	0.301	15.6202
