# Supplementary material for: Targetable Brg1‐CXCL14 axis contributes to alcoholic liver injury by driving neutrophil trafficking
Source: EMBO Mol Med. 2023 Feb 1;15(3):e16592. doi: 10.15252/emmm.202216592 (PMC9994483; doi:10.15252/emmm.202216592)
Supplement: Supplementary file 7 — Source Data for Figure 5 [file EMMM-15-e16592-s010.zip › Figure 5/Fig.5F.xlsx]

## Sheet: Sheet1
Mcp1
sample ID	target	ct 18s	d CT	dd CT	ratio	AVERAGE
AAV-GFP 1	24.1409	8.9143	15.2266	-0.273408	1.20866	1.05602
	24.1347	8.4881	15.6466	0.146581	0.903389
AAV-GFP 2	23.8983	7.98186	15.9164	0.416438	0.749272	0.873742
	23.454	7.95144	15.5026	0.00258255	0.998212
AAV-GFP 3	24.1537	8.71368	15.4401	-0.0599394	1.04242	0.955664
	24.3178	8.61505	15.7027	0.202728	0.868906
AAV-GFP 4	24.2626	8.75544	15.5072	0.00721073	0.995014	0.927551
	24.1805	8.46309	15.7174	0.217445	0.860087
AAV-GFP 5	23.8957	8.51451	15.3812	-0.118785	1.08582	1.20283
	23.5191	8.41944	15.0996	-0.400373	1.31985
AAV-CXCL14 1	22.6356	8.65897	13.9766	-1.52336	2.87461	2.88807
	22.4358	8.47261	13.9632	-1.53681	2.90152
AAV-CXCL14 2	21.6858	7.53412	14.1517	-1.34834	2.54619	2.3698
	21.7467	7.37986	14.3668	-1.13318	2.19342
AAV-CXCL14 3	21.8529	7.36037	14.4925	-1.00751	2.01044	2.00018
	21.8845	7.37721	14.5073	-0.992717	1.98993
AAV-CXCL14 4	22.1174	7.69981	14.4176	-1.08243	2.1176	2.17178
	21.9368	7.59121	14.3456	-1.15442	2.22596
AAV-CXCL14 5	22.8817	7.91643	14.9653	-0.534742	1.44868	1.45179
	22.8522	7.89317	14.9591	-0.540923	1.4549
Il1b
sample ID	target	ct 18s	d CT	dd CT	ratio	AVERAGE
AAV-GFP 1	29.294	8.9143	20.3797	-0.390318	1.31068	1.2423
	29.0268	8.4881	20.5387	-0.23134	1.17392
AAV-GFP 2	29.4248	7.98186	21.443	0.672966	0.627216	0.731167
	28.9814	7.95144	21.0299	0.259949	0.835117
AAV-GFP 3	29.0247	8.71368	20.3111	-0.458941	1.37453	1.38084
	28.9129	8.61505	20.2979	-0.472127	1.38715
AAV-GFP 4	29.7316	8.75544	20.9762	0.206202	0.866816	0.794132
	29.7041	8.46309	21.241	0.471032	0.721449
AAV-GFP 5	29.3534	8.51451	20.8389	0.0688857	0.953374	0.884669
	29.4829	8.41944	21.0634	0.293424	0.815963
AAV-CXCL14 1	27.8482	8.65897	19.1892	-1.58077	2.9913	2.78719
	27.8735	8.47261	19.4009	-1.36909	2.58307
AAV-CXCL14 2	27.044	7.53412	19.5098	-1.26016	2.39522	2.31207
	26.9935	7.37986	19.6137	-1.15635	2.22893
AAV-CXCL14 3	26.9028	7.36037	19.5424	-1.22756	2.34171	2.15929
	27.164	7.37721	19.7868	-0.983225	1.97688
AAV-CXCL14 4	27.4808	7.69981	19.781	-0.989025	1.98484	1.76444
	27.7345	7.59121	20.1433	-0.626698	1.54403
AAV-CXCL14 5	28.1613	7.91643	20.2448	-0.525169	1.4391	1.44145
	28.1333	7.89317	20.2401	-0.529872	1.4438
Tnfa
sample ID	target	ct 18s	d CT	dd CT	ratio	AVERAGE
AAV-GFP 1	27.0055	8.9143	18.0912	-0.60879	1.52498	1.47383
	26.6795	8.4881	18.1914	-0.508607	1.42268
AAV-GFP 2	26.1901	7.98186	18.2082	-0.491759	1.40616	1.33308
	26.318	7.95144	18.3666	-0.333421	1.26
AAV-GFP 3	27.4504	8.71368	18.7368	0.0367594	0.974842	0.952971
	27.418	8.61505	18.803	0.102992	0.9311
AAV-GFP 4	27.5989	8.75544	18.8435	0.143502	0.905319	0.890629
	27.3542	8.46309	18.8911	0.191096	0.87594
AAV-GFP 5	27.6489	8.51451	19.1344	0.434439	0.739982	0.634099
	28.0402	8.41944	19.6208	0.920802	0.528215
AAV-CXCL14 1	26.0556	8.65897	17.3966	-1.30337	2.46806	2.41494
	25.9327	8.47261	17.4601	-1.2399	2.36182
AAV-CXCL14 2	25.0898	7.53412	17.5556	-1.14435	2.21047	2.04458
	25.1701	7.37986	17.7903	-0.909729	1.87869
AAV-CXCL14 3	25.0704	7.36037	17.71	-0.989979	1.98616	1.90065
	25.2171	7.37721	17.8399	-0.86009	1.81515
AAV-CXCL14 4	25.2576	7.69981	17.5578	-1.14224	2.20724	2.06678
	25.3454	7.59121	17.7542	-0.945847	1.92632
AAV-CXCL14 5	26.0649	7.91643	18.1485	-0.551513	1.46562	1.58764
	25.8195	7.89317	17.9263	-0.773701	1.70965
Tnfa
sample ID	target	ct 18s	d CT	dd CT	ratio	AVERAGE
AAV-GFP 1	27.0055	8.9143	18.0912	-0.60879	1.52498	1.47383
	26.6795	8.4881	18.1914	-0.508607	1.42268
AAV-GFP 2	26.1901	7.98186	18.2082	-0.491759	1.40616	1.33308
	26.318	7.95144	18.3666	-0.333421	1.26
AAV-GFP 3	27.4504	8.71368	18.7368	0.0367594	0.974842	0.952971
	27.418	8.61505	18.803	0.102992	0.9311
AAV-GFP 4	27.5989	8.75544	18.8435	0.143502	0.905319	0.890629
	27.3542	8.46309	18.8911	0.191096	0.87594
AAV-GFP 5	27.6489	8.51451	19.1344	0.434439	0.739982	0.634099
	28.0402	8.41944	19.6208	0.920802	0.528215
AAV-CXCL14 1	26.0556	8.65897	17.3966	-1.30337	2.46806	2.41494
	25.9327	8.47261	17.4601	-1.2399	2.36182
AAV-CXCL14 2	25.0898	7.53412	17.5556	-1.14435	2.21047	2.04458
	25.1701	7.37986	17.7903	-0.909729	1.87869
AAV-CXCL14 3	25.0704	7.36037	17.71	-0.989979	1.98616	1.90065
	25.2171	7.37721	17.8399	-0.86009	1.81515
AAV-CXCL14 4	25.2576	7.69981	17.5578	-1.14224	2.20724	2.06678
	25.3454	7.59121	17.7542	-0.945847	1.92632
AAV-CXCL14 5	26.0649	7.91643	18.1485	-0.551513	1.46562	1.58764
	25.8195	7.89317	17.9263	-0.773701	1.70965
Fasn
sample ID	target	ct 18s	d CT	dd CT	ratio	AVERAGE
AAV-GFP 1	24.1776	8.9143	15.2633	0.463289	0.725331	0.699997
	23.8559	8.4881	15.3678	0.567759	0.674664
AAV-GFP 2	22.6876	7.98186	14.7057	-0.0942953	1.06754	1.26596
	22.2012	7.95144	14.2497	-0.55029	1.46438
AAV-GFP 3	22.9196	8.71368	14.2059	-0.594091	1.50952	1.54218
	22.7598	8.61505	14.1448	-0.655207	1.57484
AAV-GFP 4	23.938	8.75544	15.1826	0.382607	0.76705	0.829497
	23.4281	8.46309	14.965	0.164975	0.891944
AAV-GFP 5	23.5336	8.51451	15.0191	0.219137	0.859079	0.874675
	23.3871	8.41944	14.9677	0.167684	0.890271
AAV-CXCL14 1	22.0418	8.65897	13.3828	-1.41721	2.67069	2.33619
	22.2714	8.47261	13.7988	-1.00122	2.00169
AAV-CXCL14 2	21.7237	7.53412	14.1895	-0.610455	1.52674	1.50022
	21.6204	7.37986	14.2406	-0.559446	1.4737
AAV-CXCL14 3	21.6636	7.36037	14.3032	-0.496783	1.41106	1.38456
	21.7357	7.37721	14.3585	-0.441541	1.35805
AAV-CXCL14 4	22.1366	7.69981	14.4368	-0.363161	1.28624	1.25635
	22.0967	7.59121	14.5055	-0.29451	1.22647
AAV-CXCL14 5	21.2188	7.91643	13.3024	-1.49762	2.82377	2.86275
	21.1563	7.89317	13.2631	-1.53691	2.90173
Scd1
sample ID	target	ct 18s	d CT	dd CT	ratio	AVERAGE
AAV-GFP 1	24.737	8.9143	15.8227	0.382716	0.766992	0.657678
	24.7949	8.4881	16.3068	0.866796	0.548363
AAV-GFP 2	23.2368	7.98186	15.255	-0.185031	1.13684	1.07901
	23.3612	7.95144	15.4098	-0.0302218	1.02117
AAV-GFP 3	23.8762	8.71368	15.1625	-0.277478	1.21207	1.10006
	24.0724	8.61505	15.4573	0.0173441	0.98805
AAV-GFP 4	23.8864	8.75544	15.131	-0.308998	1.23885	1.14592
	23.8286	8.46309	15.3655	-0.0745001	1.053
AAV-GFP 5	23.4938	8.51451	14.9793	-0.460677	1.37619	1.16715
	23.9212	8.41944	15.5017	0.0617338	0.958112
AAV-CXCL14 1	22.8442	8.65897	14.1853	-1.25475	2.38625	2.29764
	22.7692	8.47261	14.2966	-1.14341	2.20903
AAV-CXCL14 2	21.3414	7.53412	13.8072	-1.63277	3.10107	2.77762
	21.5246	7.37986	14.1448	-1.29523	2.45417
AAV-CXCL14 3	21.9774	7.36037	14.617	-0.822968	1.76904	1.87397
	21.8325	7.37721	14.4553	-0.984695	1.9789
AAV-CXCL14 4	22.5303	7.69981	14.8305	-0.609541	1.52577	1.58322
	22.3169	7.59121	14.7257	-0.714285	1.64067
AAV-CXCL14 5	22.8449	7.91643	14.9284	-0.511558	1.42559	1.42052
	22.8319	7.89317	14.9387	-0.501262	1.41545
Srebp1
sample ID	target	ct 18s	d CT	dd CT	ratio	AVERAGE
AAV-GFP 1	24.9567	8.9143	16.0424	-0.0575853	1.04072	0.933913
	24.862	8.4881	16.3739	0.27386	0.827103
AAV-GFP 2	24.1101	7.98186	16.1282	0.0282301	0.980623	0.952713
	24.1642	7.95144	16.2128	0.112782	0.924803
AAV-GFP 3	24.7624	8.71368	16.0487	-0.0513178	1.03621	0.941197
	24.956	8.61505	16.341	0.24096	0.846182
AAV-GFP 4	24.6655	8.75544	15.91	-0.189957	1.14073	1.22445
	24.1755	8.46309	15.7124	-0.387552	1.30817
AAV-GFP 5	24.5356	8.51451	16.0211	-0.0788652	1.05619	1.08699
	24.3588	8.41944	15.9394	-0.160644	1.11779
AAV-CXCL14 1	23.5148	8.65897	14.8559	-1.24414	2.36877	2.19803
	23.5531	8.47261	15.0805	-1.01955	2.02728
AAV-CXCL14 2	22.9259	7.53412	15.3917	-0.708261	1.63383	1.54224
	22.9432	7.37986	15.5633	-0.536694	1.45064
AAV-CXCL14 3	22.6305	7.36037	15.2702	-0.829819	1.77746	1.70284
	22.7739	7.37721	15.3967	-0.703299	1.62822
AAV-CXCL14 4	24.2501	7.69981	16.5503	0.450275	0.731904	1.73312
	22.24	7.59121	14.6488	-1.45119	2.73433
AAV-CXCL14 5	23.6069	7.91643	15.6905	-0.409498	1.32822	1.28572
	23.6791	7.89317	15.7859	-0.314084	1.24322
