# Supplementary material for: Targetable Brg1‐CXCL14 axis contributes to alcoholic liver injury by driving neutrophil trafficking
Source: EMBO Mol Med. 2023 Feb 1;15(3):e16592. doi: 10.15252/emmm.202216592 (PMC9994483; doi:10.15252/emmm.202216592)
Supplement: Supplementary file 7 — Source Data for Figure 5 [file EMMM-15-e16592-s010.zip › Figure 5/Fig.5G.xlsx]

## Sheet: Sheet1
ALT
ID	OD	normalized	IU/L
GFP CON1	1.175	0.075	47.4527
GFP CON2	1.165	0.065	37.8576
GFP CON3	1.182	0.082	54.8205
GFP CON4	1.179	0.079	51.5958
shCXCL14 CON1	1.176	0.076	48.4719
shCXCL14 CON2	1.126	0.026	10.1198
shCXCL14 CON3	1.162	0.062	35.1863
shCXCL14 CON4	1.181	0.081	53.7343
GFP ETOH1	1.232	0.132	124.665
GFP ETOH2	1.238	0.138	135.262
GFP ETOH3	1.249	0.149	156.034
GFP ETOH4	1.273	0.173	207.705
GFP ETOH5	1.234	0.134	128.141
GFP ETOH6	1.229	0.129	119.556
shCXCL14 ETOH1	1.183	0.083	55.918
shCXCL14 ETOH2	1.195	0.095	69.9911
shCXCL14 ETOH3	1.213	0.113	94.3709
shCXCL14 ETOH4	1.189	0.089	62.744
shCXCL14 ETOH5	1.184	0.084	57.0269
shCXCL14 ETOH6	1.188	0.088	61.5774
