# Supplementary material for: Targetable Brg1‐CXCL14 axis contributes to alcoholic liver injury by driving neutrophil trafficking
Source: EMBO Mol Med. 2023 Feb 1;15(3):e16592. doi: 10.15252/emmm.202216592 (PMC9994483; doi:10.15252/emmm.202216592)
Supplement: Supplementary file 7 — Source Data for Figure 5 [file EMMM-15-e16592-s010.zip › Figure 5/Fig.5H.xlsx]

## Sheet: Sheet1
AST
ID	OD	normalized	IU/L
GFP CON1	0.996	0.096	71.2406
GFP CON2	0.936	0.036	15.8302
GFP CON3	0.97	0.07	42.5208
GFP CON4	0.964	0.064	36.9567
shCXCL14 CON1	0.933	0.033	14.0182
shCXCL14 CON2	0.968	0.068	40.6236
shCXCL14 CON3	0.967	0.067	39.691
shCXCL14 CON4	0.991	0.091	65.1124
GFP ETOH1	1.088	0.188	244.685
GFP ETOH2	1.102	0.202	282.643
GFP ETOH3	1.057	0.157	172.268
GFP ETOH4	1.125	0.225	352.619
GFP ETOH5	1.075	0.175	212.422
GFP ETOH6	1.083	0.183	231.943
shCXCL14 ETOH1	1.043	0.143	144.485
shCXCL14 ETOH2	1.017	0.117	100.348
shCXCL14 ETOH3	1.015	0.115	97.3331
shCXCL14 ETOH4	1.044	0.144	146.373
shCXCL14 ETOH5	1.007	0.107	85.7932
shCXCL14 ETOH6	1.066	0.166	191.705
