# Supplementary material for: Targetable Brg1‐CXCL14 axis contributes to alcoholic liver injury by driving neutrophil trafficking
Source: EMBO Mol Med. 2023 Feb 1;15(3):e16592. doi: 10.15252/emmm.202216592 (PMC9994483; doi:10.15252/emmm.202216592)
Supplement: Supplementary file 7 — Source Data for Figure 5 [file EMMM-15-e16592-s010.zip › Figure 5/Fig.5I.xlsx]

## Sheet: Sheet1
Triglyceride
ID	OD	normalized	mg/g
shC pair-fed 1	0.103	0.038	1.97199
shC pair-fed 2	0.119	0.054	2.8023
shC pair-fed 3	0.145	0.08	4.15155
shC pair-fed 4	0.153	0.088	4.5667
shCXCL14 pair-fed 1	0.151	0.086	4.46292
shCXCL14 pair-fed 2	0.12	0.055	2.85419
shCXCL14 pair-fed 3	0.121	0.056	2.90608
shCXCL14 pair-fed 4	0.116	0.051	2.64661
shC NIAAA 1	0.298	0.233	12.0914
shC NIAAA 2	0.221	0.156	8.09552
shC NIAAA 3	0.219	0.154	7.99173
shC NIAAA 4	0.214	0.149	7.73226
shC NIAAA 5	0.203	0.138	7.16142
shC NIAAA 6	0.201	0.136	7.05763
shCXCL14 NIAAA 1	0.192	0.127	6.59059
shCXCL14 NIAAA 2	0.179	0.114	5.91596
shCXCL14 NIAAA 3	0.213	0.148	7.68037
shCXCL14 NIAAA 4	0.151	0.086	4.46292
shCXCL14 NIAAA 5	0.144	0.079	4.09966
shCXCL14 NIAAA 6	0.125	0.06	3.11366
