# Supplementary material for: Targetable Brg1‐CXCL14 axis contributes to alcoholic liver injury by driving neutrophil trafficking
Source: EMBO Mol Med. 2023 Feb 1;15(3):e16592. doi: 10.15252/emmm.202216592 (PMC9994483; doi:10.15252/emmm.202216592)
Supplement: Supplementary file 7 — Source Data for Figure 5 [file EMMM-15-e16592-s010.zip › Figure 5/Fig.5K.xlsx]

## Sheet: Sheet1
Fasn
sample ID	target	ct 18s	d CT	dd CT	ratio	AVERAGE
shC 1	27.9711	9.31506	18.656	0.056011	0.96192	0.860332
	27.9356	8.93732	18.9983	0.398316	0.758744
shC 2	28.4643	8.8203	19.644	1.04403	0.484971	0.512389
	28.2982	8.80867	19.4895	0.889485	0.539807
shC 3	27.2085	8.93942	18.2691	-0.330868	1.25777	1.31102
	26.8919	8.74	18.1519	-0.448129	1.36427
shC 4	28.4216	9.44315	18.9785	0.378495	0.76924	0.84944
	28.0427	9.3374	18.7053	0.105255	0.929641
shC 5	27.0562	8.75067	18.3055	-0.294502	1.22646	1.2561
	27.0153	8.77793	18.2374	-0.362596	1.28574
shC 6	27.285	9.05935	18.2257	-0.374308	1.29622	1.23378
	27.3628	8.9909	18.3718	-0.228154	1.17134
shCXCL14 1	28.1597	8.55239	19.6073	1.00729	0.497481	0.48226
	28.0961	8.39773	19.6984	1.09839	0.467038
shCXCL14 2	30.9156	8.93583	21.9797	3.37972	0.0960734	0.0908571
	31.151	9.00544	22.1456	3.54556	0.0856407
shCXCL14 3	29.0045	8.30125	20.7032	2.10321	0.23274	0.256969
	28.7292	8.2989	20.4303	1.83034	0.281198
shCXCL14 4	27.9844	8.43276	19.5516	0.951614	0.517054	0.535377
	27.7987	8.34585	19.4528	0.852825	0.5537
shCXCL14 5	30.8128	9.10952	21.7033	3.1033	0.116362	0.103207
	31.044	8.9709	22.0731	3.47312	0.0900506
shCXCL14 6	29.9327	8.8029	21.1298	2.52978	0.173165	0.175808
	29.8617	8.7753	21.0864	2.4864	0.178451
Scd1
sample ID	target	ct 18s	d CT	dd CT	ratio	AVERAGE
shC 1	23.1202	9.31506	13.8052	0.305192	0.809334	0.730012
	23.0573	8.93732	14.12	0.619959	0.65069
shC 2	22.4872	8.8203	13.6669	0.166923	0.89074	0.895551
	22.4601	8.80867	13.6514	0.151424	0.900361
shC 3	22.351	8.93942	13.4116	-0.0883883	1.06318	1.04245
	22.209	8.74	13.469	-0.0309935	1.02172
shC 4	22.9009	9.44315	13.4578	-0.0422306	1.0297	1.08935
	22.637	9.3374	13.2996	-0.200368	1.14899
shC 5	22.6119	8.75067	13.8613	0.361274	0.778477	0.851502
	22.3911	8.77793	13.6132	0.113213	0.924527
shC 6	22.0234	9.05935	12.964	-0.535964	1.44991	1.39415
	22.0704	8.9909	13.0795	-0.420508	1.3384
shCXCL14 1	23.2758	8.55239	14.7235	1.22345	0.428256	0.411704
	23.2373	8.39773	14.8395	1.33952	0.395152
shCXCL14 2	23.4165	8.93583	14.4807	0.980662	0.506747	0.500375
	23.5229	9.00544	14.5174	1.01741	0.494002
shCXCL14 3	23.093	8.30125	14.7917	1.29175	0.408457	0.428367
	22.9564	8.2989	14.6575	1.15754	0.448277
shCXCL14 4	23.0536	8.43276	14.6209	1.12085	0.459823	0.496664
	22.7523	8.34585	14.4064	0.906427	0.533505
shCXCL14 5	24.7013	9.10952	15.5918	2.09176	0.234594	0.226187
	24.67	8.9709	15.6991	2.19906	0.217779
shCXCL14 6	24.1704	8.8029	15.3675	1.86748	0.274052	0.267528
	24.2132	8.7753	15.4379	1.93785	0.261004
Srebp1
sample ID	target	ct 18s	d CT	dd CT	ratio	AVERAGE
shC 1	24.9194	9.31506	15.6044	0.00438137	0.996968	0.87708
	24.9386	8.93732	16.0013	0.401269	0.757192
shC 2	24.4477	8.8203	15.6274	0.027446	0.981156	0.99005
	24.4102	8.80867	15.6015	0.00152248	0.998945
shC 3	24.385	8.93942	15.4456	-0.154388	1.11295	1.03069
	24.4164	8.74	15.6764	0.0763982	0.948423
shC 4	25.0212	9.44315	15.5781	-0.0219105	1.0153	0.998567
	24.9639	9.3374	15.6265	0.0264521	0.981832
shC 5	24.4712	8.75067	15.7206	0.120582	0.919817	0.978938
	24.324	8.77793	15.5461	-0.0538893	1.03806
shC 6	24.4989	9.05935	15.4395	-0.160486	1.11766	1.13678
	24.3819	8.9909	15.391	-0.209001	1.15589
shCXCL14 1	25.3003	8.55239	16.7479	1.14791	0.45128	0.41746
	25.3799	8.39773	16.9822	1.38217	0.383641
shCXCL14 2	25.62	8.93583	16.6842	1.08417	0.471664	0.449535
	25.8318	9.00544	16.8263	1.22632	0.427406
shCXCL14 3	24.7981	8.30125	16.4969	0.896884	0.537045	0.567655
	24.64	8.2989	16.3411	0.741146	0.598264
shCXCL14 4	24.9984	8.43276	16.5656	0.965642	0.51205	0.411168
	25.6342	8.34585	17.2883	1.68833	0.310285
shCXCL14 5	26.0224	9.10952	16.9129	1.31287	0.402518	0.384345
	26.0203	8.9709	17.0494	1.44941	0.366172
shCXCL14 6	26.9512	8.8029	18.1483	2.54833	0.170953	0.184022
	26.7184	8.7753	17.9431	2.34307	0.197091
Il1b
sample ID	target	ct 18s	d CT	dd CT	ratio	AVERAGE
shC 1	28.1421	9.31506	18.827	-0.0730053	1.05191	0.970929
	28.0055	8.93732	19.0682	0.168199	0.889953
shC 2	27.8664	8.8203	19.0461	0.14609	0.903697	0.950074
	27.7138	8.80867	18.9051	0.00512905	0.996451
shC 3	28.0189	8.93942	19.0795	0.179476	0.883024	0.762672
	28.2786	8.74	19.5386	0.638637	0.64232
shC 4	27.9409	9.44315	18.4978	-0.402214	1.32153	1.16406
	28.2279	9.3374	18.8905	-0.00945797	1.00658
shC 5	26.9701	8.75067	18.2194	-0.680611	1.60282	1.41059
	27.393	8.77793	18.615	-0.284954	1.21837
shC 6	28.5211	9.05935	19.4618	0.561799	0.677457	0.716018
	28.2972	8.9909	19.3063	0.406257	0.754578
shCXCL14 1	28.6896	8.55239	20.1372	1.23716	0.424205	0.476679
	28.216	8.39773	19.8182	0.918246	0.529152
shCXCL14 2	28.8996	8.93583	19.9638	1.06378	0.478376	0.452056
	29.1374	9.00544	20.132	1.23197	0.425736
shCXCL14 3	28.0113	8.30125	19.71	0.810002	0.570381	0.569271
	28.0145	8.2989	19.7156	0.815628	0.568161
shCXCL14 4	28.8694	8.43276	20.4367	1.53667	0.344681	0.334134
	28.8736	8.34585	20.5278	1.62777	0.323588
shCXCL14 5	29.2997	9.10952	20.1902	1.29021	0.408891	0.482559
	28.7172	8.9709	19.7463	0.846256	0.556226
shCXCL14 6	29.1525	8.8029	20.3496	1.44963	0.366114	0.400221
	28.8784	8.7753	20.1031	1.20314	0.434328
Il6
sample ID	target	ct 18s	d CT	dd CT	ratio	AVERAGE
shC 1	25.8693	9.31506	16.5542	0.444233	0.734975	0.647635
	25.8831	8.93732	16.9457	0.835743	0.560294
shC 2	25.6933	8.8203	16.873	0.763009	0.589266	0.576606
	25.745	8.80867	16.9364	0.826371	0.563946
shC 3	24.4218	8.93942	15.4824	-0.627578	1.54497	1.47535
	24.3587	8.74	15.6187	-0.491315	1.40573
shC 4	25.476	9.44315	16.0329	-0.0771304	1.05492	1.01492
	25.4841	9.3374	16.1467	0.0366516	0.974915
shC 5	24.3344	8.75067	15.5837	-0.526307	1.44024	1.44089
	24.3603	8.77793	15.5824	-0.527609	1.44154
shC 6	25.3826	9.05935	16.3232	0.21324	0.862598	0.798581
	25.5459	8.9909	16.555	0.445041	0.734563
shCXCL14 1	26.7289	8.55239	18.1765	2.06652	0.238734	0.233488
	26.6391	8.39773	18.2414	2.13136	0.228242
shCXCL14 2	28.188	8.93583	19.2522	3.14219	0.113268	0.117281
	28.1589	9.00544	19.1534	3.04341	0.121295
shCXCL14 3	26.4669	8.30125	18.1656	2.05563	0.240543	0.255006
	26.3007	8.2989	18.0018	1.89181	0.269469
shCXCL14 4	26.6428	8.43276	18.2101	2.10008	0.233246	0.250945
	26.3521	8.34585	18.0062	1.89623	0.268644
shCXCL14 5	26.7658	9.10952	17.6563	1.54631	0.342385	0.338907
	26.6568	8.9709	17.6859	1.57592	0.335429
shCXCL14 6	27.1633	8.8029	18.3604	2.25039	0.210167	0.234361
	26.8368	8.7753	18.0615	1.95145	0.258555
Tnfa
sample ID	target	ct 18s	d CT	dd CT	ratio	AVERAGE
shC 1	28.169	9.31506	18.854	-0.396028	1.31588	1.16574
	28.165	8.93732	19.2277	-0.0223452	1.01561
shC 2	28.4959	8.8203	19.6756	0.425648	0.744504	0.762471
	28.4163	8.80867	19.6076	0.357644	0.780438
shC 3	28.4182	8.93942	19.4788	0.228805	0.853342	0.860448
	28.195	8.74	19.455	0.204974	0.867554
shC 4	28.4148	9.44315	18.9716	-0.278352	1.21281	1.13329
	28.5118	9.3374	19.1744	-0.075551	1.05376
shC 5	28.0129	8.75067	19.2622	0.0122446	0.991549	1.03718
	27.9131	8.77793	19.1352	-0.114779	1.08281
shC 6	28.3078	9.05935	19.2485	-0.00153446	1.00106	1.06889
	28.056	8.9909	19.0651	-0.184877	1.13672
shCXCL14 1	30.6035	8.55239	22.0511	2.80114	0.143474	0.130132
	30.7457	8.39773	22.348	3.09801	0.11679
shCXCL14 2	31.4807	8.93583	22.5448	3.29482	0.101897	0.107466
	31.4006	9.00544	22.3951	3.14515	0.113036
shCXCL14 3	29.8127	8.30125	21.5115	2.26149	0.208556	0.193757
	30.0312	8.2989	21.7323	2.4823	0.178959
shCXCL14 4	30.3176	8.43276	21.8849	2.63485	0.161001	0.136498
	30.7543	8.34585	22.4085	3.15849	0.111995
shCXCL14 5	30.965	9.10952	21.8555	2.60549	0.164312	0.18208
	30.5439	8.9709	21.573	2.32303	0.199847
shCXCL14 6	30.7287	8.8029	21.9258	2.67577	0.156499	0.166365
	30.5298	8.7753	21.7545	2.50446	0.176231
Mcp1			15.2426
sample ID	target	ct 18s	d CT	dd CT	ratio	AVERAGE
shC 1	24.4059	9.31506	15.0908	-0.109153	1.07859	1.00938
	24.2263	8.93732	15.289	0.0890245	0.940158
shC 2	23.6387	8.8203	14.8184	-0.381645	1.30283	1.33359
	23.5604	8.80867	14.7518	-0.448225	1.36436
shC 3	23.7018	8.93942	14.7624	-0.437578	1.35433	1.20183
	23.8705	8.74	15.1305	-0.0694696	1.04933
shC 4	25.083	9.44315	15.6399	0.439896	0.737188	0.763103
	24.8793	9.3374	15.5419	0.341871	0.789017
shC 5	24.3984	8.75067	15.6478	0.447759	0.733181	0.732139
	24.4298	8.77793	15.6519	0.451866	0.731096
shC 6	24.2946	9.05935	15.2353	0.0352545	0.97586	0.937948
	24.3428	8.9909	15.3519	0.151944	0.900037
shCXCL14 1	24.4316	8.55239	15.8792	0.679187	0.624517	0.551884
	24.6589	8.39773	16.2611	1.06115	0.479251
shCXCL14 2	24.9171	8.93583	15.9813	0.781302	0.581841	0.568549
	25.0542	9.00544	16.0488	0.848774	0.555256
shCXCL14 3	24.6405	8.30125	16.3393	1.13926	0.453993	0.410268
	24.9468	8.2989	16.6479	1.44795	0.366543
shCXCL14 4	24.6511	8.43276	16.2183	1.01833	0.493686	0.504039
	24.5049	8.34585	16.1591	0.959059	0.514392
shCXCL14 5	25.0919	9.10952	15.9824	0.782366	0.581413	0.583492
	24.943	8.9709	15.9721	0.772084	0.585571
shCXCL14 6	26.0858	8.8029	17.2829	2.08294	0.236032	0.225652
	26.1911	8.7753	17.4158	2.21576	0.215273
