# Supplementary material for: Targetable Brg1‐CXCL14 axis contributes to alcoholic liver injury by driving neutrophil trafficking
Source: EMBO Mol Med. 2023 Feb 1;15(3):e16592. doi: 10.15252/emmm.202216592 (PMC9994483; doi:10.15252/emmm.202216592)
Supplement: Supplementary file 8 — Source Data for Figure 6 [file EMMM-15-e16592-s007.zip]

Archive with 27 entries (24 files):
- Figure 6/
- Figure 6/Fig.6B.xlsx
- Figure 6/Fig.6C.xlsx
- Figure 6/Fig.6D.xlsx
- Figure 6/Fig.6E/
- Figure 6/Fig.6E/1.jpg
- Figure 6/Fig.6E/2.jpg
- Figure 6/Fig.6E/3.jpg
- Figure 6/Fig.6E/4.jpg
- Figure 6/Fig.6E/5.jpg
- Figure 6/Fig.6E/6.jpg
- Figure 6/Fig.6E/7.jpg
- Figure 6/Fig.6E/8.jpg
- Figure 6/Fig.6F.xlsx
- Figure 6/Fig.6G.xlsx
- Figure 6/Fig.6H.xlsx
- Figure 6/Fig.6I.xlsx
- Figure 6/Fig.6J/
- Figure 6/Fig.6J/1.jpg
- Figure 6/Fig.6J/2.jpg
- Figure 6/Fig.6J/3.jpg
- Figure 6/Fig.6J/4.jpg
- Figure 6/Fig.6J/5.jpg
- Figure 6/Fig.6J/6.jpg
- Figure 6/Fig.6J/7.jpg
- Figure 6/Fig.6J/8.jpg
- Figure 6/Fig.6K.xlsx
