# Supplementary material for: Targetable Brg1‐CXCL14 axis contributes to alcoholic liver injury by driving neutrophil trafficking
Source: EMBO Mol Med. 2023 Feb 1;15(3):e16592. doi: 10.15252/emmm.202216592 (PMC9994483; doi:10.15252/emmm.202216592)
Supplement: Supplementary file 8 — Source Data for Figure 6 [file EMMM-15-e16592-s007.zip › Figure 6/Fig.6B.xlsx]

## Sheet: Sheet1
ALT
ID	OD	normalized	IU/L
ETOH 1	0.682	0.125	112.937
ETOH 2	0.699	0.142	142.611
ETOH 3	0.713	0.156	170.186
ETOH 4	0.679	0.122	108.115
ETOH 5	0.694	0.137	133.46
ETOH 6	0.721	0.164	187.277
ETOH +PFI-3 1	0.646	0.089	62.744
ETOH +PFI-3 2	0.661	0.104	81.6756
ETOH +PFI-3 3	0.668	0.111	91.4604
ETOH +PFI-3 4	0.668	0.111	91.4604
ETOH +PFI-3 5	0.679	0.122	108.115
ETOH +PFI-3 6	0.627	0.07	42.5208
