# Supplementary material for: Targetable Brg1‐CXCL14 axis contributes to alcoholic liver injury by driving neutrophil trafficking
Source: EMBO Mol Med. 2023 Feb 1;15(3):e16592. doi: 10.15252/emmm.202216592 (PMC9994483; doi:10.15252/emmm.202216592)
Supplement: Supplementary file 8 — Source Data for Figure 6 [file EMMM-15-e16592-s007.zip › Figure 6/Fig.6C.xlsx]

## Sheet: Sheet1
AST
ID	OD	normalized	IU/L
ETOH 1	0.683	0.183	231.943
ETOH 2	0.661	0.161	180.751
ETOH 3	0.707	0.207	297.035
ETOH 4	0.695	0.195	263.239
ETOH 5	0.686	0.186	239.537
ETOH 6	0.708	0.208	299.967
ETOH +PFI-3 1	0.629	0.129	119.556
ETOH +PFI-3 2	0.636	0.136	131.673
ETOH +PFI-3 3	0.63	0.13	121.245
ETOH +PFI-3 4	0.581	0.081	53.7343
ETOH +PFI-3 5	0.575	0.075	47.4527
ETOH +PFI-3 6	0.594	0.094	68.7535
