# Supplementary material for: Targetable Brg1‐CXCL14 axis contributes to alcoholic liver injury by driving neutrophil trafficking
Source: EMBO Mol Med. 2023 Feb 1;15(3):e16592. doi: 10.15252/emmm.202216592 (PMC9994483; doi:10.15252/emmm.202216592)
Supplement: Supplementary file 8 — Source Data for Figure 6 [file EMMM-15-e16592-s007.zip › Figure 6/Fig.6D.xlsx]

## Sheet: Sheet1
Triglyceride
ID	OD	normalized	mg/g
Vehicle 1	0.194	0.129	6.69437
Vehicle 2	0.183	0.118	6.12354
Vehicle 3	0.215	0.15	7.78416
Vehicle 4	0.211	0.146	7.57658
Vehicle 5	0.236	0.171	8.87394
Vehicle 6	0.223	0.158	8.19931
PFI-3 1	0.129	0.064	3.32124
PFI-3 2	0.137	0.072	3.73639
PFI-3 3	0.135	0.07	3.63261
PFI-3 4	0.144	0.079	4.09966
PFI-3 5	0.167	0.102	5.29323
PFI-3 6	0.182	0.117	6.07164
