# Supplementary material for: Targetable Brg1‐CXCL14 axis contributes to alcoholic liver injury by driving neutrophil trafficking
Source: EMBO Mol Med. 2023 Feb 1;15(3):e16592. doi: 10.15252/emmm.202216592 (PMC9994483; doi:10.15252/emmm.202216592)
Supplement: Supplementary file 8 — Source Data for Figure 6 [file EMMM-15-e16592-s007.zip › Figure 6/Fig.6F.xlsx]

## Sheet: Sheet1
Il1b
sample ID	target	ct 18s	d CT	dd CT	ratio	AVERAGE
Vehicle 1	27.1576	6.30508	20.8525	0.572483	0.672459	0.68222
	27.0809	6.26971	20.8112	0.531193	0.691982
Vehicle 2	27.0038	6.42383	20.58	0.299995	0.814617	0.828515
	27.0716	6.53998	20.5316	0.251591	0.842412
Vehicle 3	27.7635	7.29127	20.4722	0.192225	0.8778	0.930353
	28.1671	7.85806	20.3091	0.029062	0.982907
Vehicle 4	27.8192	6.6768	21.1424	0.862357	0.551652	0.513371
	27.7784	6.42052	21.3579	1.07792	0.47509
Vehicle 5	26.497	6.05721	20.4398	0.159788	0.897759	0.872081
	26.6054	6.08066	20.5248	0.244771	0.846404
Vehicle 6	26.4971	6.66852	19.8286	-0.451443	1.37138	1.44331
	26.3893	6.70463	19.6847	-0.595346	1.51523
PFI-3 1	27.9942	6.6389	21.3553	1.07529	0.475955	0.523445
	27.7617	6.66894	21.0928	0.812788	0.570936
PFI-3 2	29.8428	6.67078	23.1721	2.89206	0.135103	0.151768
	29.9996	7.14571	22.8539	2.57394	0.168434
PFI-3 3	28.5188	6.26762	22.2512	1.97118	0.255785	0.248619
	28.4605	6.12614	22.3344	2.05438	0.241452
PFI-3 4	27.3681	6.15178	21.2163	0.936289	0.524095	0.574268
	27.175	6.21142	20.9636	0.683552	0.624441
PFI-3 5	27.5845	5.72178	21.8627	1.58268	0.334833	0.353512
	27.5268	5.8167	21.7101	1.43007	0.372191
PFI-3 6	30.4047	7.25667	23.148	2.86799	0.137376	0.132235
	30.9753	7.71511	23.2602	2.98021	0.127095
Tnfa
sample ID	target	ct 18s	d CT	dd CT	ratio	AVERAGE
Vehicle 1	28.7924	6.30508	22.4874	-0.212631	1.1588	1.08996
	28.9396	6.26971	22.6699	-0.0301495	1.02112
Vehicle 2	28.7325	6.42383	22.3086	-0.391364	1.31163	1.27956
	28.921	6.53998	22.381	-0.319019	1.24748
Vehicle 3	30.2454	7.29127	22.9541	0.25409	0.838516	0.97178
	30.414	7.85806	22.5559	-0.144104	1.10504
Vehicle 4	29.6344	6.6768	22.9576	0.25758	0.83649	0.800431
	29.5082	6.42052	23.0877	0.387652	0.764372
Vehicle 5	29.6859	6.05721	23.6287	0.928723	0.525323	0.672987
	29.0658	6.08066	22.9852	0.285161	0.82065
Vehicle 6	29.4354	6.66852	22.7669	0.0668979	0.954689	0.84592
	29.8446	6.70463	23.14	0.439965	0.737152
PFI-3 1	29.9058	6.6389	23.2669	0.56686	0.675085	0.682079
	29.9062	6.66894	23.2373	0.537269	0.689074
PFI-3 2	30.0346	6.67078	23.3639	0.663863	0.631186	0.77364
	29.9721	7.14571	22.8264	0.126434	0.916093
PFI-3 3	30.0797	6.26762	23.8121	1.11212	0.462613	0.46247
	29.9392	6.12614	23.813	1.11301	0.462328
PFI-3 4	30.2905	6.15178	24.1388	1.43876	0.368884	0.362737
	30.3991	6.21142	24.1877	1.48766	0.356589
PFI-3 5	29.2005	5.72178	23.4787	0.778714	0.582886	0.543663
	29.5039	5.8167	23.6872	0.987245	0.50444
PFI-3 6	30.758	7.25667	23.5013	0.801338	0.573817	0.63843
	30.9234	7.71511	23.2083	0.508314	0.703044
Cxcl12
sample ID	target	ct 18s	d CT	dd CT	ratio	AVERAGE
Vehicle 1	22.4839	6.30508	16.1788	0.478777	0.717586	0.694362
	22.545	6.26971	16.2753	0.575318	0.671138
Vehicle 2	22.056	6.42383	15.6322	-0.067805	1.04812	1.04086
	22.1923	6.53998	15.6523	-0.0476647	1.03359
Vehicle 3	23.2072	7.29127	15.9159	0.215886	0.861017	1.12238
	23.0895	7.85806	15.2314	-0.468574	1.38374
Vehicle 4	22.53	6.6768	15.8532	0.153166	0.899275	0.889226
	22.3063	6.42052	15.8858	0.185776	0.879176
Vehicle 5	21.2509	6.05721	15.1937	-0.506279	1.42038	1.41904
	21.2771	6.08066	15.1965	-0.503545	1.41769
Vehicle 6	23.0837	6.66852	16.4152	0.715222	0.609112	0.644767
	22.9601	6.70463	16.2555	0.555497	0.680423
PFI-3 1	22.5599	6.6389	15.921	0.221016	0.857961	0.894827
	22.471	6.66894	15.8021	0.102074	0.931693
PFI-3 2	22.89	6.67078	16.2192	0.519247	0.697736	0.853839
	22.8314	7.14571	15.6857	-0.0142722	1.00994
PFI-3 3	22.3763	6.26762	16.1086	0.408636	0.753335	0.799011
	22.0697	6.12614	15.9435	0.243513	0.844686
PFI-3 4	22.1371	6.15178	15.9853	0.285297	0.820573	0.85696
	22.0741	6.21142	15.8627	0.162708	0.893347
PFI-3 5	21.4329	5.72178	15.7112	0.0111634	0.992292	1.09461
	21.2574	5.8167	15.4407	-0.259331	1.19692
PFI-3 6	22.723	7.25667	15.4663	-0.233653	1.17581	1.30218
	22.9006	7.71511	15.1854	-0.51455	1.42855
Cxcl13
sample ID	target	ct 18s	d CT	dd CT	ratio	AVERAGE
Vehicle 1	26.4508	6.30508	20.1457	0.345732	0.786909	0.961479
	25.8857	6.26971	19.616	-0.184026	1.13605
Vehicle 2	25.7484	6.42383	19.3246	-0.475399	1.3903	1.30638
	26.0502	6.53998	19.5102	-0.289779	1.22245
Vehicle 3	27.4038	7.29127	20.1125	0.31249	0.805251	1.12023
	27.1368	7.85806	19.2787	-0.521256	1.4352
Vehicle 4	26.4203	6.6768	19.7435	-0.0565093	1.03995	1.00242
	26.2721	6.42052	19.8516	0.0515674	0.964887
Vehicle 5	26.2852	6.05721	20.228	0.427991	0.743296	0.621752
	26.8801	6.08066	20.7994	0.999399	0.500208
Vehicle 6	26.5742	6.66852	19.9057	0.105725	0.929338	0.884383
	26.7571	6.70463	20.0525	0.25252	0.839429
PFI-3 1	26.9403	6.6389	20.3014	0.501358	0.706441	0.7135
	26.9418	6.66894	20.2728	0.472811	0.720559
PFI-3 2	26.2276	6.67078	19.5568	-0.243175	1.18359	1.44022
	26.1828	7.14571	19.0371	-0.76286	1.69685
PFI-3 3	26.1087	6.26762	19.8411	0.041087	0.971922	0.949455
	26.0355	6.12614	19.9094	0.109377	0.926988
PFI-3 4	26.1402	6.15178	19.9884	0.18841	0.877572	0.841364
	26.3241	6.21142	20.1127	0.31266	0.805156
PFI-3 5	26.0152	5.72178	20.2934	0.49338	0.710359	0.677621
	26.2496	5.8167	20.4329	0.632891	0.644883
PFI-3 6	27.8997	7.25667	20.643	0.842982	0.55749	0.61549
	28.0854	7.71511	20.3703	0.570271	0.67349
Cxcl14
sample ID	target	ct 18s	d CT	dd CT	ratio	AVERAGE
Vehicle 1	26.095	6.30508	19.79	0.389957	0.763152	0.732482
	26.1806	6.26971	19.9108	0.510846	0.701811
Vehicle 2	25.8105	6.42383	19.3867	-0.0133151	1.00927	1.10129
	25.685	6.53998	19.145	-0.254973	1.19331
Vehicle 3	27.1385	7.29127	19.8472	0.447222	0.733454	0.980342
	26.9627	7.85806	19.1046	-0.295405	1.22723
Vehicle 4	25.6285	6.6768	18.9517	-0.448337	1.36447	1.3043
	25.5054	6.42052	19.0849	-0.315135	1.24413
Vehicle 5	25.2375	6.05721	19.1803	-0.21966	1.16446	1.31303
	24.9331	6.08066	18.8525	-0.547543	1.46159
Vehicle 6	25.8128	6.66852	19.1443	-0.255732	1.19394	1.17103
	25.9053	6.70463	19.2007	-0.199285	1.14813
PFI-3 1	27.3243	6.6389	20.6854	1.28543	0.410247	0.425407
	27.2515	6.66894	20.5826	1.18257	0.440567
PFI-3 2	28.4797	6.67078	21.8089	2.40891	0.188298	0.213097
	28.6173	7.14571	21.4716	2.0716	0.237895
PFI-3 3	26.7003	6.26762	20.4326	1.03265	0.488813	0.485023
	26.5813	6.12614	20.4552	1.0552	0.481232
PFI-3 4	26.3769	6.15178	20.2251	0.825091	0.564446	0.548983
	26.5178	6.21142	20.3064	0.906386	0.53352
PFI-3 5	25.942	5.72178	20.2202	0.820226	0.566353	0.596658
	25.8902	5.8167	20.0735	0.673549	0.626962
PFI-3 6	27.9516	7.25667	20.6949	1.29488	0.407571	0.470212
	28.0233	7.71511	20.3082	0.908191	0.532853
Cxcl15
sample ID	target	ct 18s	d CT	dd CT	ratio	AVERAGE
Vehicle 1	28.924	6.30508	22.6189	0.318917	0.801672	0.79796
	28.902	6.26971	22.6323	0.332338	0.794249
Vehicle 2	29.1053	6.42383	22.6814	0.381443	0.767669	0.771988
	29.2053	6.53998	22.6653	0.365302	0.776306
Vehicle 3	30.326	7.29127	23.0348	0.73477	0.600914	0.830233
	30.0746	7.85806	22.2165	-0.0834536	1.05955
Vehicle 4	28.836	6.6768	22.1592	-0.140803	1.10252	1.06482
	28.6819	6.42052	22.2614	-0.0385954	1.02711
Vehicle 5	28.1209	6.05721	22.0637	-0.236306	1.17797	1.11565
	28.3057	6.08066	22.225	-0.0749557	1.05333
Vehicle 6	28.8693	6.66852	22.2008	-0.0992261	1.0712	1.04734
	28.9711	6.70463	22.2665	-0.033483	1.02348
PFI-3 1	29.5057	6.6389	22.8668	0.56681	0.675108	0.770568
	29.1765	6.66894	22.5075	0.207516	0.866027
PFI-3 2	29.2862	6.67078	22.6154	0.315413	0.803621	0.938897
	29.3425	7.14571	22.1968	-0.103226	1.07417
PFI-3 3	28.0536	6.26762	21.786	-0.514036	1.42804	1.4014
	27.967	6.12614	21.8408	-0.459175	1.37476
PFI-3 4	28.5087	6.15178	22.3569	0.0568808	0.96134	1.06476
	28.2872	6.21142	22.0758	-0.22425	1.16817
PFI-3 5	27.8524	5.72178	22.1306	-0.169388	1.12458	1.095
	28.0253	5.8167	22.2086	-0.0914139	1.06541
PFI-3 6	30.1697	7.25667	22.913	0.613004	0.653834	0.705177
	30.4177	7.71511	22.7025	0.40255	0.75652
Fasn
sample ID	target	ct 18s	d CT	dd CT	ratio	AVERAGE
Vehicle 1	25.3243	6.30508	19.0193	0.519259	0.69773	0.681944
	25.3558	6.26971	19.0861	0.586062	0.666159
Vehicle 2	25.9129	6.42383	19.489	0.989047	0.50381	0.54262
	25.8223	6.53998	19.2823	0.782324	0.581429
Vehicle 3	25.5975	7.29127	18.3062	-0.193755	1.14374	1.30195
	25.8119	7.85806	17.9539	-0.546131	1.46016
Vehicle 4	25.0477	6.6768	18.3709	-0.129095	1.09361	1.07391
	24.8443	6.42052	18.4238	-0.0761784	1.05422
Vehicle 5	24.2474	6.05721	18.1902	-0.309791	1.23953	1.29116
	24.1554	6.08066	18.0748	-0.425228	1.34279
Vehicle 6	25.1051	6.66852	18.4365	-0.0634614	1.04497	1.12704
	24.9307	6.70463	18.226	-0.273954	1.20912
PFI-3 1	26.9803	6.6389	20.3414	1.84144	0.279043	0.260316
	27.2183	6.66894	20.5494	2.04938	0.241588
PFI-3 2	25.8702	6.67078	19.1994	0.699436	0.615813	0.608269
	26.3809	7.14571	19.2352	0.735225	0.600724
PFI-3 3	25.4387	6.26762	19.171	0.67105	0.628049	0.581171
	25.5304	6.12614	19.4043	0.904298	0.534293
PFI-3 4	25.9515	6.15178	19.7997	1.29968	0.406216	0.43442
	25.8235	6.21142	19.6121	1.11209	0.462624
PFI-3 5	24.4975	5.72178	18.7758	0.275768	0.826011	0.807999
	24.6568	5.8167	18.8401	0.3401	0.789987
PFI-3 6	27.4216	7.25667	20.165	1.66496	0.315353	0.386783
	27.341	7.71511	19.6259	1.12591	0.458212
Scd1
sample ID	target	ct 18s	d CT	dd CT	ratio	AVERAGE
Vehicle 1	19.478	6.30508	13.1729	0.322921	0.79945	0.770618
	19.5506	6.26971	13.2809	0.430924	0.741787
Vehicle 2	19.6259	6.42383	13.2021	0.352075	0.783457	0.772174
	19.7842	6.53998	13.2442	0.394237	0.760892
Vehicle 3	20.1455	7.29127	12.8542	0.00424871	0.997059	1.25511
	20.1105	7.85806	12.2524	-0.597562	1.51316
Vehicle 4	18.8144	6.6768	12.1376	-0.712419	1.63855	1.46062
	18.9114	6.42052	12.4908	-0.359166	1.28268
Vehicle 5	19.1857	6.05721	13.1285	0.278537	0.824427	0.850748
	19.1199	6.08066	13.0392	0.189237	0.877069
Vehicle 6	19.6206	6.66852	12.9521	0.10213	0.931656	0.909509
	19.727	6.70463	13.0224	0.172404	0.887363
PFI-3 1	19.9001	6.6389	13.2612	0.411205	0.751995	0.781307
	19.8218	6.66894	13.1529	0.302902	0.81062
PFI-3 2	20.3103	6.67078	13.6395	0.789509	0.578541	0.671791
	20.3821	7.14571	13.2364	0.386393	0.76504
PFI-3 3	20.3639	6.26762	14.0963	1.24629	0.42153	0.419896
	20.2337	6.12614	14.1075	1.25752	0.418262
PFI-3 4	19.257	6.15178	13.1052	0.255246	0.837844	0.833798
	19.3307	6.21142	13.1192	0.269247	0.829753
PFI-3 5	19.2679	5.72178	13.5461	0.696132	0.617225	0.673718
	19.1203	5.8167	13.3036	0.453614	0.730211
PFI-3 6	21.3451	7.25667	14.0885	1.23845	0.423827	0.458957
	21.5823	7.71511	13.8672	1.01716	0.494086
Srebp1
sample ID	target	ct 18s	d CT	dd CT	ratio	AVERAGE
Vehicle 1	22.0828	6.30508	15.7777	-0.0922815	1.06605	1.04776
	22.0978	6.26971	15.8281	-0.0418916	1.02946
Vehicle 2	22.2279	6.42383	15.804	-0.0659765	1.04679	1.05285
	22.3274	6.53998	15.7874	-0.0825677	1.0589
Vehicle 3	23.5149	7.29127	16.2236	0.353609	0.782624	0.899601
	23.7043	7.85806	15.8463	-0.023721	1.01658
Vehicle 4	22.5275	6.6768	15.8507	-0.0193457	1.0135	1.0552
	22.1571	6.42052	15.7366	-0.133434	1.0969
Vehicle 5	22.012	6.05721	15.9548	0.0847946	0.942919	0.885525
	22.2227	6.08066	16.1421	0.272068	0.828132
Vehicle 6	22.5989	6.66852	15.9304	0.0603508	0.959031	1.09672
	22.2708	6.70463	15.5662	-0.303816	1.2344
PFI-3 1	23.3419	6.6389	16.703	0.832986	0.561366	0.602662
	23.1739	6.66894	16.505	0.634962	0.643958
PFI-3 2	24.2921	6.67078	17.6213	1.75132	0.297029	0.344383
	24.3678	7.14571	17.222	1.35204	0.391737
PFI-3 3	22.5986	6.26762	16.331	0.460995	0.726485	0.731974
	22.4355	6.12614	16.3094	0.43936	0.737462
PFI-3 4	22.8772	6.15178	16.7254	0.855437	0.552698	0.564167
	22.8782	6.21142	16.6668	0.796769	0.575637
PFI-3 5	22.1559	5.72178	16.4341	0.564094	0.67638	0.652369
	22.357	5.8167	16.5403	0.67034	0.628358
PFI-3 6	24.3746	7.25667	17.1179	1.2479	0.421062	0.448268
	24.6577	7.71511	16.9426	1.07256	0.475474
