# Supplementary material for: Targetable Brg1‐CXCL14 axis contributes to alcoholic liver injury by driving neutrophil trafficking
Source: EMBO Mol Med. 2023 Feb 1;15(3):e16592. doi: 10.15252/emmm.202216592 (PMC9994483; doi:10.15252/emmm.202216592)
Supplement: Supplementary file 8 — Source Data for Figure 6 [file EMMM-15-e16592-s007.zip › Figure 6/Fig.6G.xlsx]

## Sheet: Sheet1
ALT
ID	OD	normalized	IU/L
ETOH 1	0.277	0.137	133.46
ETOH 2	0.292	0.152	162.009
ETOH 3	0.26	0.12	104.968
ETOH 4	0.307	0.167	193.943
ETOH 5	0.289	0.149	156.034
ETOH 6	0.26	0.12	104.968
ETOH+AMD3100 1	0.221	0.081	53.7343
ETOH+AMD3100 2	0.275	0.135	129.9
ETOH+AMD3100 3	0.232	0.092	66.3142
ETOH+AMD3100 4	0.218	0.078	50.5434
ETOH+AMD3100 5	0.197	0.057	30.9412
ETOH+AMD3100 6	0.218	0.078	50.5434
