# Supplementary material for: Targetable Brg1‐CXCL14 axis contributes to alcoholic liver injury by driving neutrophil trafficking
Source: EMBO Mol Med. 2023 Feb 1;15(3):e16592. doi: 10.15252/emmm.202216592 (PMC9994483; doi:10.15252/emmm.202216592)
Supplement: Supplementary file 8 — Source Data for Figure 6 [file EMMM-15-e16592-s007.zip › Figure 6/Fig.6H.xlsx]

## Sheet: Sheet1
AST
ID	OD	normalized	IU/L
ETOH 1	0.302	0.2	277.011
ETOH 2	0.283	0.181	226.963
ETOH 3	0.239	0.137	133.46
ETOH 4	0.306	0.204	288.346
ETOH 5	0.305	0.203	285.486
ETOH 6	0.282	0.18	224.498
ETOH+AMD3100 1	0.181	0.079	51.5958
ETOH+AMD3100 2	0.227	0.125	112.937
ETOH+AMD3100 3	0.228	0.126	114.571
ETOH+AMD3100 4	0.243	0.141	140.752
ETOH+AMD3100 5	0.235	0.133	126.396
ETOH+AMD3100 6	0.186	0.084	57.0269
