# Supplementary material for: Targetable Brg1‐CXCL14 axis contributes to alcoholic liver injury by driving neutrophil trafficking
Source: EMBO Mol Med. 2023 Feb 1;15(3):e16592. doi: 10.15252/emmm.202216592 (PMC9994483; doi:10.15252/emmm.202216592)
Supplement: Supplementary file 8 — Source Data for Figure 6 [file EMMM-15-e16592-s007.zip › Figure 6/Fig.6I.xlsx]

## Sheet: Sheet1
Triglyceride
ID	OD	normalized	mg/g
Vehicle 1	0.322	0.257	13.3369
Vehicle 2	0.189	0.124	6.4349
Vehicle 3	0.196	0.131	6.79816
Vehicle 4	0.204	0.139	7.21332
Vehicle 5	0.235	0.17	8.82204
Vehicle 6	0.228	0.163	8.45878
AMD 1	0.118	0.053	2.7504
AMD 2	0.145	0.08	4.15155
AMD 3	0.147	0.082	4.25534
AMD 4	0.158	0.093	4.82618
AMD 5	0.176	0.111	5.76028
AMD 6	0.184	0.119	6.17543
