# Supplementary material for: Targetable Brg1‐CXCL14 axis contributes to alcoholic liver injury by driving neutrophil trafficking
Source: EMBO Mol Med. 2023 Feb 1;15(3):e16592. doi: 10.15252/emmm.202216592 (PMC9994483; doi:10.15252/emmm.202216592)
Supplement: Supplementary file 8 — Source Data for Figure 6 [file EMMM-15-e16592-s007.zip › Figure 6/Fig.6K.xlsx]

## Sheet: Sheet1
Il1b
sample ID	target	ct 18s	d CT	dd CT	ratio	AVERAGE
Vehicle 1	29.5802	8.51453	21.0656	-0.0343571	1.0241	1.04906
	29.4671	8.47007	20.997	-0.10302	1.07402
Vehicle 2	28.8954	8.42814	20.4673	-0.632748	1.55052	1.40492
	29.0446	8.27724	20.7674	-0.332644	1.25932
Vehicle 3	29.7628	8.77935	20.9835	-0.116535	1.08413	0.93239
	30.0185	8.56122	21.4572	0.357249	0.780652
Vehicle 4	29.7462	8.38356	21.3626	0.262592	0.833589	0.834268
	29.8085	8.44827	21.3602	0.260242	0.834948
Vehicle 5	30.0185	8.6769	21.3416	0.241637	0.845785	0.792005
	30.0816	8.54375	21.5379	0.437868	0.738225
AMD 1	30.4616	8.26396	22.1976	1.09763	0.467282	0.50022
	30.2535	8.24617	22.0074	0.907366	0.533158
AMD 2	30.2214	8.4485	21.7729	0.672868	0.627259	0.673879
	29.9863	8.41335	21.5729	0.472929	0.7205
AMD 3	29.3057	7.53748	21.7682	0.668213	0.629286	0.606782
	29.3193	7.44404	21.8753	0.775271	0.584279
AMD 4	29.9883	7.93606	22.0522	0.952221	0.516836	0.51095
	30.0179	7.93245	22.0855	0.98546	0.505065
AMD 5	30.5791	7.9319	22.6472	1.54724	0.342165	0.352871
	30.4125	7.85284	22.5597	1.45967	0.363576
Tnfa
sample ID	target	ct 18s	d CT	dd CT	ratio	AVERAGE
Vehicle 1	27.6099	8.51453	19.0953	-0.304669	1.23514	1.26085
	27.5065	8.47007	19.0365	-0.363521	1.28656
Vehicle 2	27.96	8.42814	19.5319	0.131884	0.912639	0.979429
	27.6121	8.27724	19.3348	-0.0651862	1.04622
Vehicle 3	28.3603	8.77935	19.5809	0.180933	0.882133	0.862573
	28.2076	8.56122	19.6464	0.246372	0.843014
Vehicle 4	27.8191	8.38356	19.4355	0.0354906	0.9757	1.02014
	27.758	8.44827	19.3097	-0.0902908	1.06458
Vehicle 5	28.2059	8.6769	19.529	0.129022	0.914451	0.891456
	28.1472	8.54375	19.6035	0.203469	0.86846
AMD 1	28.5145	8.26396	20.2506	0.850561	0.554569	0.527208
	28.6466	8.24617	20.4004	1.00044	0.499847
AMD 2	28.5074	8.4485	20.0589	0.658905	0.633359	0.617849
	28.5447	8.41335	20.1314	0.731351	0.60234
AMD 3	28.3351	7.53748	20.7976	1.39762	0.379554	0.367109
	28.3395	7.44404	20.8955	1.49548	0.354663
AMD 4	27.87	7.93606	19.9339	0.533922	0.690675	0.638473
	28.1028	7.93245	20.1704	0.77036	0.586271
AMD 5	28.3746	7.9319	20.4427	1.04266	0.485431	0.474213
	28.3638	7.85284	20.5109	1.11093	0.462996
Fasn
sample ID	target	ct 18s	d CT	dd CT	ratio	AVERAGE
Vehicle 1	26.6954	8.51453	18.1809	0.280868	0.823096	0.77607
	26.826	8.47007	18.3559	0.45592	0.729045
Vehicle 2	25.8914	8.42814	17.4633	-0.436737	1.35354	1.21495
	26.0711	8.27724	17.7938	-0.106175	1.07637
Vehicle 3	26.5866	8.77935	17.8073	-0.0927135	1.06637	1.05602
	26.3968	8.56122	17.8356	-0.0644201	1.04566
Vehicle 4	25.9219	8.38356	17.5384	-0.361619	1.28487	1.17413
	26.2596	8.44827	17.8113	-0.0886719	1.06339
Vehicle 5	27.0187	8.6769	18.3418	0.441761	0.736235	0.771022
	26.7552	8.54375	18.2115	0.31149	0.805809
AMD 1	27.5789	8.26396	19.315	1.41495	0.375023	0.376245
	27.5517	8.24617	19.3056	1.40557	0.377468
AMD 2	28.6327	8.4485	20.1842	2.28422	0.205296	0.209851
	28.5349	8.41335	20.1216	2.22159	0.214405
AMD 3	26.7268	7.53748	19.1893	1.28932	0.409144	0.412016
	26.6132	7.44404	19.1692	1.2692	0.414888
AMD 4	27.1727	7.93606	19.2367	1.33667	0.395934	0.364567
	27.418	7.93245	19.4855	1.58554	0.333201
AMD 5	26.4379	7.9319	18.506	0.605987	0.657022	0.618938
	26.5366	7.85284	18.6838	0.783751	0.580855
Scd1			12.8334
sample ID	target	ct 18s	d CT	dd CT	ratio	AVERAGE
Vehicle 1	21.4357	8.51453	12.9212	0.221162	0.857874	0.92026
	21.1953	8.47007	12.7253	0.0252581	0.982645
Vehicle 2	21.605	8.42814	13.1769	0.476867	0.718536	0.676075
	21.6356	8.27724	13.3583	0.658326	0.633613
Vehicle 3	21.3778	8.77935	12.5984	-0.101572	1.07294	1.03143
	21.2758	8.56122	12.7146	0.0146276	0.989912
Vehicle 4	21.2922	8.38356	12.9086	0.208616	0.865367	0.952536
	21.0921	8.44827	12.6438	-0.0561752	1.03971
Vehicle 5	21.314	8.6769	12.6371	-0.0629208	1.04458	1.04014
	21.1931	8.54375	12.6494	-0.0506163	1.03571
AMD 1	23.4985	8.26396	15.2345	2.53454	0.172595	0.177627
	23.3989	8.24617	15.1528	2.45277	0.182659
AMD 2	23.8497	8.4485	15.4012	2.70117	0.153768	0.14304
	24.0313	8.41335	15.618	2.91798	0.132312
AMD 3	22.0109	7.53748	14.4734	1.77342	0.292515	0.293023
	21.9124	7.44404	14.4684	1.76841	0.293532
AMD 4	22.9095	7.93606	14.9734	2.2734	0.206842	0.20529
	22.9277	7.93245	14.9952	2.2952	0.203739
AMD 5	23.0416	7.9319	15.1097	2.40967	0.188199	0.182221
	23.0572	7.85284	15.2044	2.50436	0.176244
