# Supplementary material for: Targetable Brg1‐CXCL14 axis contributes to alcoholic liver injury by driving neutrophil trafficking
Source: EMBO Mol Med. 2023 Feb 1;15(3):e16592. doi: 10.15252/emmm.202216592 (PMC9994483; doi:10.15252/emmm.202216592)
Supplement: Supplementary file 9 — Source Data for Figure 7 [file EMMM-15-e16592-s001.zip]

Archive with 7 entries (5 files):
- Figure 7/Fig.7A.xlsx
- Figure 7/Fig.7C/
- Figure 7/Fig.7C/1.jpg
- Figure 7/Fig.7C/2.jpg
- Figure 7/Fig.7C/3.jpg
- Figure 7/Fig.7C/4.jpg
- Figure 7/
