# Supplementary material for: Targetable Brg1‐CXCL14 axis contributes to alcoholic liver injury by driving neutrophil trafficking
Source: EMBO Mol Med. 2023 Feb 1;15(3):e16592. doi: 10.15252/emmm.202216592 (PMC9994483; doi:10.15252/emmm.202216592)
Supplement: Supplementary file 9 — Source Data for Figure 7 [file EMMM-15-e16592-s001.zip › Figure 7/Fig.7A.xlsx]

## Sheet: Sheet1
Brg1 mRNA
sample ID	ct	ct 18s	dct	ddct	ratio	average
Healthy 1	27.9393	8.87682	19.0624	-0.13757	1.10005	1.07472
	27.5749	8.44451	19.1304	-0.0695593	1.0494
Healthy 2	27.8458	8.30431	19.5415	0.341485	0.789229	0.976947
	27.2992	8.31908	18.9801	-0.219917	1.16467
Healthy 3	26.381	6.76891	19.6121	0.412081	0.751539	0.714115
	26.396	6.63254	19.7634	0.56343	0.676691
Healthy 4	29.1465	9.83426	19.3122	0.112217	0.925165	0.737459
	29.7711	9.70794	20.0631	0.863144	0.549753
Healthy 5	28.3997	9.76297	18.6368	-0.563234	1.47758	1.3155
	28.8625	9.86839	18.9941	-0.205926	1.15343
Healthy 6	28.256	9.54419	18.7118	-0.488218	1.40271	1.33883
	28.1794	9.32982	18.8496	-0.350438	1.27495
Healthy 7	27.7147	8.78116	18.9335	-0.26649	1.20288	1.36643
	27.3574	8.77095	18.5865	-0.613507	1.52997
Healthy 8	28.4475	9.41162	19.0359	-0.164103	1.12047	1.33351
	28.13	9.55902	18.5709	-0.629056	1.54655
Healthy 9	27.7658	7.72352	20.0423	0.842322	0.557745	0.545335
	27.8344	7.72642	20.108	0.907998	0.532924
ALD 1	27.4124	10.2952	17.1172	-2.08284	4.23641	4.66564
	27.0745	10.2235	16.851	-2.34905	5.09488
ALD 2	26.8656	8.2732	18.5924	-0.607561	1.52368	1.51547
	26.8712	8.26314	18.6081	-0.591921	1.50725
ALD 3	27.9765	8.91871	19.0578	-0.142225	1.10361	1.0543
	28.1225	8.92966	19.1928	-0.00718079	1.00499
ALD 4	27.5575	9.86213	17.6954	-1.50461	2.83748	2.71151
	27.6013	9.77178	17.8295	-1.37047	2.58554
ALD 5	27.2998	8.41708	18.8827	-0.317253	1.24596	1.2167
	27.2758	8.32364	18.9521	-0.247852	1.18744
ALD 6	26.9683	8.92298	18.0453	-1.15465	2.2263	2.13406
	26.9807	8.81057	18.1701	-1.02986	2.04182
ALD 7	26.3696	8.42664	17.943	-1.25705	2.39006	2.2161
	26.5925	8.42259	18.1699	-1.03008	2.04214
ALD 8	26.7463	9.09627	17.6501	-1.54994	2.92805	2.56085
	27.1638	9.09717	18.0667	-1.13333	2.19364
ALD 9	26.478	8.54754	17.9304	-1.26957	2.4109	2.42098
	26.4688	8.55035	17.9184	-1.28158	2.43106
Cxcl14 mRNA
sample ID	ct	ct 18s	dct	ddct	ratio	average
Healthy 1	24.2215	8.87682	15.3447	-0.055345	1.03911	1.2088
	23.3814	8.44451	14.9369	-0.463102	1.3785
Healthy 2	24.0819	8.30431	15.7776	0.377571	0.769733	0.724943
	24.2752	8.31908	15.9561	0.55607	0.680152
Healthy 3	22.9351	6.76891	16.1662	0.76619	0.587968	0.585094
	22.8129	6.63254	16.1804	0.780365	0.582219
Healthy 4	25.2099	9.83426	15.3756	-0.0243773	1.01704	0.983953
	25.1806	9.70794	15.4727	0.0726877	0.950865
Healthy 5	25.267	9.76297	15.504	0.104005	0.930446	0.988273
	25.2034	9.86839	15.335	-0.0650219	1.0461
Healthy 6	24.7599	9.54419	15.2157	-0.184307	1.13627	1.09346
	24.6585	9.32982	15.3287	-0.0712875	1.05065
Healthy 7	24.0323	8.78116	15.2511	-0.148852	1.10869	1.12371
	23.9835	8.77095	15.2126	-0.187424	1.13873
Healthy 8	24.4595	9.41162	15.0479	-0.352149	1.27646	1.08469
	25.1224	9.55902	15.5634	0.163391	0.892924
Healthy 9	23.498	7.72352	15.7745	0.374452	0.771398	0.770566
	23.504	7.72642	15.7776	0.377567	0.769734
ALD 1	23.9532	10.2952	13.658	-1.74203	3.34505	3.24676
	23.9689	10.2235	13.7453	-1.65465	3.14848
ALD 2	22.9241	8.2732	14.6509	-0.749051	1.68069	1.74895
	22.8014	8.26314	14.5383	-0.86173	1.81722
ALD 3	24.9155	8.91871	15.9968	0.596784	0.661226	0.74794
	24.5904	8.92966	15.6607	0.260749	0.834654
ALD 4	23.7844	9.86213	13.9223	-1.47774	2.78513	3.08414
	23.4134	9.77178	13.6416	-1.75837	3.38315
ALD 5	24.1991	8.41708	15.782	0.381991	0.767378	0.802608
	23.9789	8.32364	15.6553	0.255256	0.837838
ALD 6	24.0717	8.92298	15.1488	-0.251242	1.19023	1.17774
	23.9899	8.81057	15.1794	-0.220633	1.16524
ALD 7	23.0347	8.42664	14.608	-0.791965	1.73143	1.81058
	22.9044	8.42259	14.4818	-0.918174	1.88972
ALD 8	23.9192	9.09627	14.8229	-0.577099	1.49185	1.44023
	24.0235	9.09717	14.9264	-0.473649	1.38862
ALD 9	23.0233	8.54754	14.4758	-0.924208	1.89764	1.93594
	22.9691	8.55035	14.4187	-0.981289	1.97423
